# Supplementary material for: Poly[[tetra­kis­(μ2-pyrazine N,N′-dioxide-κ2 O:O′)dysprosium(III)] tris­(perchlorate)]
Source: Acta Crystallogr Sect E Struct Rep Online. 2010 Aug 18;66(Pt 9):m1106–7. doi: 10.1107/S160053681003182X (PMC3007906; doi:10.1107/S160053681003182X)
Supplement: Supplementary file 1 [file e-66-m1106-sup1.cif]

##############################################################################
###                                                                        ###
###        Electronic paper (Acta Crystallographica Section E)             ###
###                                                                        ###
##############################################################################
#                                                                            #
# This CIF contains the data in a paper accepted for publication in Acta     #
# Crystallographica Section E. It conforms to the requirements of Notes      #
# for Authors for Section E, and has been peer reviewed under the auspices   #
# of the IUCr Commission on Journals.                                        #
#                                                                            #
# Full details of the Crystallographic Information File format               #
# are given in the paper "The Crystallographic Information File (CIF):       #
# a New Standard Archive File for Crystallography" by S. R. Hall, F. H.      #
# Allen and I. D. Brown [Acta Cryst. (1991), A47, 655-685].                  #
#                                                                            #
# The current version of the core CIF dictionary is obtainable from          #
# ftp://ftp.iucr.org/pub/cif_core.dic. The current version number is 2.4.    #
#                                                                            #
# Software is freely available for graphical display of the structure(s) in  #
# this CIF.  For information consult the CIF home page http://www.iucr.org/  #
# cif/home.html                                                              #
#                                                                            #
# This file may be used for bona fide research purposes within the           #
# scientific community so long as proper attribution is given to the journal # 
# article from which it was obtained.                                        #
#                                                                            #
##############################################################################
                                             
data_I
_audit_creation_method     SHELXL-97
_chemical_name_systematic
;
Poly[[tetrakis(\m~2~-pyrazine
<i>N</i>,<i>N</i>'-dioxide-\k^2^<i>O</i>:<i>O</i>')dysprosium(III)]
tris(perchlorate)]
;
_chemical_name_common     ?
_chemical_formula_moiety     'C16 H16 Dy N8 O8 3+, 3(Cl O4 -)'
_chemical_formula_sum     'C16 H16 Cl3 Dy N8 O20'
_chemical_formula_iupac     '[Dy (C4 H4 N2 O2)4] (Cl O4)3 '
_chemical_formula_weight     909.22
_chemical_melting_point     ?
_symmetry_cell_setting     tetragonal
_symmetry_space_group_name_H-M     'I 41/a c d'
_symmetry_space_group_name_Hall     '-I 4bd 2c'
loop_
    _symmetry_equiv_pos_as_xyz
    'x, y, z'
    '-y+1/4, x+3/4, z+1/4'
    '-x, -y+1/2, z'
    'y+1/4, -x+1/4, z+3/4'
    'x, -y, -z+1/2'
    '-x+1/2, y, -z'
    'y+3/4, x+1/4, -z+1/4'
    '-y+1/4, -x+1/4, -z+1/4'
    'x+1/2, y+1/2, z+1/2'
    '-y+3/4, x+5/4, z+3/4'
    '-x+1/2, -y+1, z+1/2'
    'y+3/4, -x+3/4, z+5/4'
    'x+1/2, -y+1/2, -z+1'
    '-x+1, y+1/2, -z+1/2'
    'y+5/4, x+3/4, -z+3/4'
    '-y+3/4, -x+3/4, -z+3/4'
    '-x, -y, -z'
    'y-1/4, -x-3/4, -z-1/4'
    'x, y-1/2, -z'
    '-y-1/4, x-1/4, -z-3/4'
    '-x, y, z-1/2'
    'x-1/2, -y, z'
    '-y-3/4, -x-1/4, z-1/4'
    'y-1/4, x-1/4, z-1/4'
    '-x+1/2, -y+1/2, -z+1/2'
    'y+1/4, -x-1/4, -z+1/4'
    'x+1/2, y, -z+1/2'
    '-y+1/4, x+1/4, -z-1/4'
    '-x+1/2, y+1/2, z'
    'x, -y+1/2, z+1/2'
    '-y-1/4, -x+1/4, z+1/4'
    'y+1/4, x+1/4, z+1/4'
_cell_length_a     15.2553(4)
_cell_length_b     15.2553(4)
_cell_length_c     22.6667(12)
_cell_angle_alpha     90.00
_cell_angle_beta     90.00
_cell_angle_gamma     90.00
_cell_volume     5275.1(3)
_cell_formula_units_Z     8
_cell_measurement_reflns_used     4338
_cell_measurement_theta_min     2.6705
_cell_measurement_theta_max     30.4855
_cell_measurement_temperature     100(2)
_exptl_crystal_description     Block
_exptl_crystal_colour     Colourless
_exptl_crystal_size_max     0.34
_exptl_crystal_size_mid     0.27
_exptl_crystal_size_min     0.20
_exptl_crystal_density_diffrn     2.290
_exptl_crystal_density_meas     ?
_exptl_crystal_density_method     'not measured'
_exptl_crystal_F_000     3560
_exptl_absorpt_coefficient_mu     3.251
_exptl_absorpt_correction_type     multi-scan
_exptl_absorpt_process_details     '(SADABS; Bruker, 2001)'
_exptl_absorpt_correction_T_min     0.374
_exptl_absorpt_correction_T_max     0.532
_exptl_special_details
;
;
_diffrn_ambient_temperature     100(2)
_diffrn_radiation_type     MoK\a
_diffrn_radiation_wavelength     0.71073
_diffrn_radiation_source     'fine-focus sealed tube'
_diffrn_radiation_monochromator     graphite
_diffrn_measurement_device_type     'Bruker SMART APEX CCD diffractometer'
_diffrn_measurement_method     '\w scans'
_diffrn_detector_area_resol_mean     ?
_diffrn_reflns_number     8476
_diffrn_reflns_av_R_equivalents     0.0179
_diffrn_reflns_av_sigmaI/netI     0.0145
_diffrn_reflns_theta_min     2.61
_diffrn_reflns_theta_max     30.49
_diffrn_reflns_theta_full     25.00
_diffrn_measured_fraction_theta_max     0.893
_diffrn_measured_fraction_theta_full     0.947
_diffrn_reflns_limit_h_min     -21
_diffrn_reflns_limit_h_max     19
_diffrn_reflns_limit_k_min     -3
_diffrn_reflns_limit_k_max     21
_diffrn_reflns_limit_l_min     -20
_diffrn_reflns_limit_l_max     25
_diffrn_standards_number     ?
_diffrn_standards_interval_count     ?
_diffrn_standards_interval_time     ?
_diffrn_standards_decay_%     ?
_refine_special_details
;
Refinement of <i>F</i>^2^ against ALL reflections. The weighted <i>R</i>-factor
<i>wR</i> and goodness of fit <i>S</i> are based on <i>F</i>^2^, conventional
<i>R</i>-factors <i>R</i> are based on <i>F</i>, with <i>F</i> set to zero for
negative <i>F</i>^2^. The threshold expression of <i>F</i>^2^ >
\s(<i>F</i>^2^) is used only for calculating <i>R</i>-factors(gt) <i>etc</i>.
and is not relevant to the choice of reflections for refinement.
<i>R</i>-factors based on <i>F</i>^2^ are statistically about twice as large
as those based on <i>F</i>, and <i>R</i>- factors based on ALL data will be
even larger.
;
_reflns_number_total     1800
_reflns_number_gt     1493
_reflns_threshold_expression     I>2sigma(I)
_refine_ls_structure_factor_coef     Fsqd
_refine_ls_matrix_type     full
_refine_ls_R_factor_all     0.0375
_refine_ls_R_factor_gt     0.0325
_refine_ls_wR_factor_gt     0.0905
_refine_ls_wR_factor_ref     0.0960
_refine_ls_goodness_of_fit_ref     0.987
_refine_ls_restrained_S_all     0.987
_refine_ls_number_reflns     1800
_refine_ls_number_parameters     110
_refine_ls_number_restraints     0
_refine_ls_hydrogen_treatment     constr
_refine_ls_weighting_scheme     calc
_refine_ls_weighting_details
        'calc w=1/[\s^2^(Fo^2^)+(0.0554P)^2^+37.1849P] where P=(Fo^2^+2Fc^2^)/3'
_atom_sites_solution_hydrogens     geom
_atom_sites_solution_primary     direct
_atom_sites_solution_secondary     difmap
_refine_ls_shift/su_max     0.000
_refine_ls_shift/su_mean     0.000
_refine_diff_density_max     2.678
_refine_diff_density_min     -1.478
_refine_ls_extinction_method     none
_refine_ls_extinction_coef     ?
loop_
    _atom_type_symbol
    _atom_type_description
    _atom_type_scat_dispersion_real
    _atom_type_scat_dispersion_imag
    _atom_type_scat_source
    'C' 'C' 0.0033 0.0016
                         'International Tables Vol C Tables 4.2.6.8 and 6.1.1.4'
    'H' 'H' 0.0000 0.0000
                         'International Tables Vol C Tables 4.2.6.8 and 6.1.1.4'
    'N' 'N' 0.0061 0.0033
                         'International Tables Vol C Tables 4.2.6.8 and 6.1.1.4'
    'O' 'O' 0.0106 0.0060
                         'International Tables Vol C Tables 4.2.6.8 and 6.1.1.4'
    'Cl' 'Cl' 0.1484 0.1585
                         'International Tables Vol C Tables 4.2.6.8 and 6.1.1.4'
    'Dy' 'Dy' -0.1892 4.4098
                         'International Tables Vol C Tables 4.2.6.8 and 6.1.1.4'
_computing_data_collection     'SMART (Bruker, 2007)'
_computing_cell_refinement     'SAINT-Plus (Bruker, 2007)'
_computing_data_reduction     'SAINT-Plus (Bruker, 2007)'
_computing_structure_solution     'SHELXS97 (Sheldrick, 2008)'
_computing_structure_refinement     'SHELXL97 (Sheldrick, 2008)'
_computing_molecular_graphics     'X-SEED (Barbour, 2001)'
_computing_publication_material     'X-SEED (Barbour, 2001)'
loop_
    _atom_site_type_symbol
    _atom_site_label
    _atom_site_fract_x
    _atom_site_fract_y
    _atom_site_fract_z
    _atom_site_U_iso_or_equiv
    _atom_site_adp_type
    _atom_site_calc_flag
    _atom_site_refinement_flags
    _atom_site_occupancy
    _atom_site_disorder_assembly
    _atom_site_disorder_group
    Dy Dy1 0.5000 0.2500 0.3750 0.00560(12) Uani d S 1 . .
    Cl Cl1 0.5000 0.2500 0.1250 0.0113(4) Uani d S 1 . .
    Cl Cl2 0.72654(6) -0.02346(6) 0.1250 0.0281(3) Uani d S 1 . .
    O O1 0.59121(12) 0.21876(14) 0.29510(10) 0.0155(4) Uani d . 1 . .
    O O2 0.53217(14) 0.39451(12) 0.34383(10) 0.0153(4) Uani d . 1 . .
    O O3 0.57642(16) 0.24419(16) 0.16207(12) 0.0251(6) Uani d . 1 . .
    O O4 0.6466(4) -0.0162(4) 0.1506(4) 0.137(3) Uani d . 1 . .
    O O5 0.7912(4) -0.0056(4) 0.1658(4) 0.129(3) Uani d . 1 . .
    N N1 0.66943(16) 0.23424(16) 0.27415(13) 0.0143(5) Uani d . 1 . .
    N N2 0.52711(16) 0.44491(15) 0.29779(12) 0.0126(5) Uani d . 1 . .
    C C1 0.70896(18) 0.17248(18) 0.24020(14) 0.0151(6) Uani d . 1 . .
    H H1 0.6807 0.1179 0.2335 0.018 Uiso calc R 1 . .
    C C2 0.78920(18) 0.18838(18) 0.21566(14) 0.0150(6) Uani d . 1 . .
    H H2 0.8161 0.1453 0.1914 0.018 Uiso calc R 1 . .
    C C3 0.5260(2) 0.41183(17) 0.24253(15) 0.0158(6) Uani d . 1 . .
    H H3 0.5252 0.3501 0.2368 0.019 Uiso calc R 1 . .
    C C4 0.52588(19) 0.46669(17) 0.19470(15) 0.0152(6) Uani d . 1 . .
    H H4 0.5250 0.4428 0.1560 0.018 Uiso calc R 1 . .
loop_
    _atom_site_aniso_label
    _atom_site_aniso_U_11
    _atom_site_aniso_U_22
    _atom_site_aniso_U_33
    _atom_site_aniso_U_12
    _atom_site_aniso_U_13
    _atom_site_aniso_U_23
    Dy1 0.00587(12) 0.00587(12) 0.0051(2) -0.00030(6) 0.000 0.000
    Cl1 0.0138(5) 0.0138(5) 0.0061(11) 0.000 0.000 0.000
    Cl2 0.0263(4) 0.0263(4) 0.0316(9) -0.0106(5) 0.0033(3) -0.0033(3)
    O1 0.0097(8) 0.0235(10) 0.0132(12) -0.0029(7) 0.0045(7) -0.0042(8)
    O2 0.0247(10) 0.0113(8) 0.0100(13) -0.0020(7) -0.0023(8) 0.0048(7)
    O3 0.0179(11) 0.0433(15) 0.0142(15) 0.0047(9) -0.0040(10) -0.0023(9)
    O4 0.066(3) 0.114(5) 0.230(7) -0.010(3) 0.097(5) -0.016(5)
    O5 0.076(4) 0.099(4) 0.212(9) 0.003(3) -0.058(5) -0.076(5)
    N1 0.0113(10) 0.0182(10) 0.0134(16) -0.0011(8) 0.0010(9) 0.0001(10)
    N2 0.0149(10) 0.0121(10) 0.0108(15) -0.0003(8) -0.0013(9) 0.0018(9)
    C1 0.0154(12) 0.0159(12) 0.0142(17) -0.0005(9) 0.0008(10) -0.0029(10)
    C2 0.0137(12) 0.0182(13) 0.0130(17) -0.0004(9) 0.0006(10) -0.0040(11)
    C3 0.0193(13) 0.0110(11) 0.0169(18) -0.0022(10) -0.0026(12) 0.0005(10)
    C4 0.0205(13) 0.0116(11) 0.0135(17) -0.0001(10) 0.0006(11) 0.0000(10)
_geom_special_details
;
All e.s.d.'s (except the e.s.d. in the dihedral angle between two l.s. planes)
are estimated using the full covariance matrix. The cell e.s.d.'s are taken
into account individually in the estimation of e.s.d.'s in distances, angles
and torsion angles; correlations between e.s.d.'s in cell parameters are only
used when they are defined by crystal symmetry. An approximate (isotropic)
treatment of cell e.s.d.'s is used for estimating e.s.d.'s involving l.s.
planes.
;
loop_
    _geom_bond_atom_site_label_1
    _geom_bond_atom_site_label_2
    _geom_bond_site_symmetry_2
    _geom_bond_distance
    _geom_bond_publ_flag
    Dy1 O1 15_445 2.333(2) ?
    Dy1 O1 16 2.333(2) ?
    Dy1 O1 . 2.333(2) ?
    Dy1 O1 3_655 2.333(2) ?
    Dy1 O2 15_445 2.3665(19) ?
    Dy1 O2 16 2.3665(19) ?
    Dy1 O2 . 2.3665(19) ?
    Dy1 O2 3_655 2.3665(19) ?
    Cl1 O3 . 1.440(2) ?
    Cl1 O3 20_656 1.440(2) ?
    Cl1 O3 3_655 1.440(2) ?
    Cl1 O3 26_565 1.440(2) ?
    Cl2 O4 7_545 1.355(4) ?
    Cl2 O4 . 1.355(4) ?
    Cl2 O5 . 1.380(6) ?
    Cl2 O5 7_545 1.380(6) ?
    O1 N1 . 1.306(3) ?
    O2 N2 . 1.298(3) ?
    N1 C1 . 1.358(4) ?
    N1 C2 25_655 1.358(4) ?
    N2 C3 . 1.351(4) ?
    N2 C4 5_565 1.359(3) ?
    C1 C2 . 1.366(4) ?
    C1 H1 . 0.9500 ?
    C2 N1 25_655 1.358(4) ?
    C2 H2 . 0.9500 ?
    C3 C4 . 1.370(4) ?
    C3 H3 . 0.9500 ?
    C4 N2 5_565 1.359(3) ?
    C4 H4 . 0.9500 ?
loop_
    _geom_angle_atom_site_label_1
    _geom_angle_atom_site_label_2
    _geom_angle_atom_site_label_3
    _geom_angle_site_symmetry_1
    _geom_angle_site_symmetry_3
    _geom_angle
    _geom_angle_publ_flag
    O1 Dy1 O1 15_445 16 78.16(11) ?
    O1 Dy1 O1 15_445 . 147.81(10) ?
    O1 Dy1 O1 16 . 111.03(11) ?
    O1 Dy1 O1 15_445 3_655 111.03(11) ?
    O1 Dy1 O1 16 3_655 147.81(10) ?
    O1 Dy1 O1 . 3_655 78.16(11) ?
    O1 Dy1 O2 15_445 15_445 80.49(7) ?
    O1 Dy1 O2 16 15_445 72.64(7) ?
    O1 Dy1 O2 . 15_445 73.66(7) ?
    O1 Dy1 O2 3_655 15_445 138.16(7) ?
    O1 Dy1 O2 15_445 16 72.64(7) ?
    O1 Dy1 O2 16 16 80.49(7) ?
    O1 Dy1 O2 . 16 138.16(7) ?
    O1 Dy1 O2 3_655 16 73.66(7) ?
    O2 Dy1 O2 15_445 16 145.25(11) ?
    O1 Dy1 O2 15_445 . 73.66(7) ?
    O1 Dy1 O2 16 . 138.16(7) ?
    O1 Dy1 O2 . . 80.49(7) ?
    O1 Dy1 O2 3_655 . 72.64(7) ?
    O2 Dy1 O2 15_445 . 72.71(10) ?
    O2 Dy1 O2 16 . 118.40(10) ?
    O1 Dy1 O2 15_445 3_655 138.16(7) ?
    O1 Dy1 O2 16 3_655 73.66(7) ?
    O1 Dy1 O2 . 3_655 72.64(7) ?
    O1 Dy1 O2 3_655 3_655 80.49(7) ?
    O2 Dy1 O2 15_445 3_655 118.40(10) ?
    O2 Dy1 O2 16 3_655 72.71(10) ?
    O2 Dy1 O2 . 3_655 145.25(11) ?
    O3 Cl1 O3 . 20_656 109.91(11) ?
    O3 Cl1 O3 . 3_655 108.6(2) ?
    O3 Cl1 O3 20_656 3_655 109.92(11) ?
    O3 Cl1 O3 . 26_565 109.92(11) ?
    O3 Cl1 O3 20_656 26_565 108.6(2) ?
    O3 Cl1 O3 3_655 26_565 109.91(11) ?
    O4 Cl2 O4 7_545 . 109.3(6) ?
    O4 Cl2 O5 7_545 . 114.0(4) ?
    O4 Cl2 O5 . . 109.9(5) ?
    O4 Cl2 O5 7_545 7_545 109.9(5) ?
    O4 Cl2 O5 . 7_545 114.0(4) ?
    O5 Cl2 O5 . 7_545 99.7(8) ?
    N1 O1 Dy1 . . 142.21(18) ?
    N2 O2 Dy1 . . 141.19(17) ?
    O1 N1 C1 . . 119.1(2) ?
    O1 N1 C2 . 25_655 121.3(2) ?
    C1 N1 C2 . 25_655 119.5(2) ?
    O2 N2 C3 . . 121.7(2) ?
    O2 N2 C4 . 5_565 119.2(3) ?
    C3 N2 C4 . 5_565 119.1(3) ?
    N1 C1 C2 . . 120.4(3) ?
    N1 C1 H1 . . 119.8 ?
    C2 C1 H1 . . 119.8 ?
    N1 C2 C1 25_655 . 120.1(3) ?
    N1 C2 H2 25_655 . 120.0 ?
    C1 C2 H2 . . 120.0 ?
    N2 C3 C4 . . 120.4(2) ?
    N2 C3 H3 . . 119.8 ?
    C4 C3 H3 . . 119.8 ?
    N2 C4 C3 5_565 . 120.5(3) ?
    N2 C4 H4 5_565 . 119.8 ?
    C3 C4 H4 . . 119.8 ?
loop_
    _geom_hbond_atom_site_label_D
    _geom_hbond_atom_site_label_H
    _geom_hbond_atom_site_label_A
    _geom_hbond_site_symmetry_A
    _geom_hbond_distance_DH
    _geom_hbond_distance_HA
    _geom_hbond_distance_DA
    _geom_hbond_angle_DHA
    C2 H2 O2 25_655 0.95 2.52 3.293(4) 138.2
    C2 H2 O5 . 0.95 2.40 3.168(6) 137.2
    C3 H3 O1 . 0.95 2.60 3.329(4) 133.5
    C3 H3 O3 . 0.95 2.47 3.234(4) 137.6
    C4 H4 O3 20_656 0.95 2.37 3.245(4) 152.9
data_global
_journal_date_recd_electronic     2010-08-03
_journal_date_accepted     2010-08-08
_journal_name_full     'Acta Crystallographica, Section E'
_journal_year     2010
_journal_volume     66
_journal_issue      9
_journal_page_first     m1106
_journal_page_last     m1107
_journal_paper_category     QM
_journal_coeditor_code     ZL2299
_publ_contact_author_name     'Jacqueline Knaust'
_publ_contact_author_address
;
520 North Main St.
Meadville, PA 16335
;
_publ_contact_author_email     'jknaust@allegheny.edu'
_publ_contact_author_fax     '814-332-2789'
_publ_contact_author_phone     '814-332-5324'
_publ_section_title
;
Poly[[tetrakis(\m~2~-pyrazine
<i>N</i>,<i>N</i>'-dioxide-\k^2^<i>O</i>:<i>O</i>')dysprosium(III)]
tris(perchlorate)]
;
loop_
    _publ_author_name
    _publ_author_footnote
    _publ_author_address
    'Quinn-Elmore, Benjamin G.' .
;
520 North Main St.
Meadville, PA 16335
USA
;
    'Buchner, James D.' .
;
520 North Main St.
Meadville, PA 16335
USA
;
    'Beach, Keith B.' .
;
520 North Main St.
Meadville, PA 16335
USA
;
    'Knaust, Jacqueline M.' .
;
520 North Main St.
Meadville, PA 16335
USA
;
_publ_section_synopsis     .
