# Supplementary material for: Poly[[tetra­kis­(μ2-pyrazine N,N′-dioxide-κ2 O:O′)dysprosium(III)] tris­(perchlorate)]
Source: Acta Crystallogr Sect E Struct Rep Online. 2010 Aug 18;66(Pt 9):m1106–7. doi: 10.1107/S160053681003182X (PMC3007906; doi:10.1107/S160053681003182X)
Supplement: Supplementary file 2 [file e-66-m1106-Isup2.hkl]

# 
# h,k,l, Fc-squared, Fo-squared, sigma(Fo-squared) and status flag 
# 
data_I
_shelx_title ' 07jb005m in I4(1)/acd' 
_shelx_refln_list_code          4 
_shelx_F_calc_maximum     1247.29 
_exptl_crystal_F_000      3560.00 
_reflns_d_resolution_high  0.7005 
 
loop_ 
 _symmetry_equiv_pos_as_xyz 
 'x, y, z' 
 '-y+1/4, x+3/4, z+1/4' 
 '-x, -y+1/2, z' 
 'y+1/4, -x+1/4, z+3/4' 
 'x, -y, -z+1/2' 
 '-x+1/2, y, -z' 
 'y+3/4, x+1/4, -z+1/4' 
 '-y+1/4, -x+1/4, -z+1/4' 
 'x+1/2, y+1/2, z+1/2' 
 '-y+3/4, x+5/4, z+3/4' 
 '-x+1/2, -y+1, z+1/2' 
 'y+3/4, -x+3/4, z+5/4' 
 'x+1/2, -y+1/2, -z+1' 
 '-x+1, y+1/2, -z+1/2' 
 'y+5/4, x+3/4, -z+3/4' 
 '-y+3/4, -x+3/4, -z+3/4' 
 '-x, -y, -z' 
 'y-1/4, -x-3/4, -z-1/4' 
 'x, y-1/2, -z' 
 '-y-1/4, x-1/4, -z-3/4' 
 '-x, y, z-1/2' 
 'x-1/2, -y, z' 
 '-y-3/4, -x-1/4, z-1/4' 
 'y-1/4, x-1/4, z-1/4' 
 '-x+1/2, -y+1/2, -z+1/2' 
 'y+1/4, -x-1/4, -z+1/4' 
 'x+1/2, y, -z+1/2' 
 '-y+1/4, x+1/4, -z-1/4' 
 '-x+1/2, y+1/2, z' 
 'x, -y+1/2, z+1/2' 
 '-y-1/4, -x+1/4, z+1/4' 
 'y+1/4, x+1/4, z+1/4' 
 
_cell_length_a    15.2553 
_cell_length_b    15.2553 
_cell_length_c    22.6667 
_cell_angle_alpha  90.000 
_cell_angle_beta   90.000 
_cell_angle_gamma  90.000 
 
_shelx_F_squared_multiplier     1.000 
 
loop_ 
 _refln_index_h 
 _refln_index_k 
 _refln_index_l 
 _refln_F_squared_calc 
 _refln_F_squared_meas 
 _refln_F_squared_sigma 
 _refln_observed_status 
   0   2   0   282857.34   274643.13   4171.82 o 
   2   2   0   360587.56   376789.53   5899.31 o 
   0   4   0  1555740.63  1405270.50  20507.71 o 
   2   4   0    13453.04    16873.15    372.08 o 
   4   4   0    99776.31    80360.99   1422.47 o 
   0   6   0   358814.00   393105.91   4059.46 o 
   2   6   0   483540.09   448115.97   3257.92 o 
   4   6   0   119344.52   121603.62   1280.36 o 
   6   6   0   227450.69   223829.13   3925.84 o 
   0   8   0   236715.34   219798.61   2434.73 o 
   2   8   0    75729.02    74377.38    721.04 o 
   4   8   0   109929.69   106706.44   1103.79 o 
   6   8   0   129667.48   127377.01   1305.70 o 
   8   8   0    96392.68    93846.66   1284.73 o 
   0  10   0   195519.97   201690.09   2338.90 o 
   2  10   0   288102.16   305395.63   2379.26 o 
   4  10   0   157229.42   152383.69   1532.29 o 
   6  10   0   113203.80   118548.93   1281.27 o 
   8  10   0    95210.76    95588.99   2214.69 o 
  10  10   0    81491.47    77931.50   1446.36 o 
   0  12   0   127736.37   123448.83   1632.38 o 
   2  12   0   205888.95   212279.02   1786.89 o 
   4  12   0   191876.61   205509.86   2106.48 o 
   6  12   0   203769.58   203985.84   2043.82 o 
   8  12   0   121335.21   123337.00   1408.53 o 
  10  12   0   137947.28   137435.78   1338.41 o 
  12  12   0    66862.73    66298.93   1356.41 o 
   0  14   0   185579.78   191069.84   2848.45 o 
   2  14   0   128989.70   125458.90   1228.57 o 
   4  14   0   202052.39   201521.77   2062.34 o 
   6  14   0    57438.20    56144.25    835.37 o 
   8  14   0    85749.27    85646.60   1293.94 o 
  10  14   0    64240.05    63974.76    817.05 o 
  12  14   0    67126.02    61969.28    828.24 o 
  14  14   0    61365.16    69484.84   1302.98 o 
   0  16   0    10561.11     9783.55    393.65 o 
   2  16   0    87345.14    81568.09    953.16 o 
   4  16   0    55958.02    58486.65    892.63 o 
   6  16   0    80913.74    76738.66   1164.84 o 
   8  16   0    63863.07    63573.49    983.25 o 
  10  16   0    81725.96    82184.88   1011.28 o 
  12  16   0    53217.14    55456.19    812.55 o 
  14  16   0    52550.45    50837.27    795.75 o 
   0  18   0    48824.45    42721.70    948.87 o 
   2  18   0    61170.80    63771.57    859.08 o 
   4  18   0    89915.62    81122.37   1164.79 o 
   6  18   0    37379.24    40590.16    877.44 o 
   8  18   0    74819.91    73893.29   1141.01 o 
  10  18   0    46280.97    48388.98    766.94 o 
  12  18   0    51108.10    49839.04    800.25 o 
   0  20   0    20399.55    20941.60    686.77 o 
   2  20   0   100244.95    98976.68   1201.35 o 
   4  20   0    39038.40    39624.11    798.54 o 
   6  20   0    42012.67    39307.74    807.95 o 
   8  20   0    37676.73    39143.74    824.25 o 
   1   2   1        0.31      208.71     18.79 o 
   2   3   1      254.12        6.65     14.79 o 
   1   4   1    68307.09    75564.59    686.38 o 
   3   4   1    15908.41    21665.28    281.93 o 
   2   5   1    18081.06    21483.39    298.37 o 
   4   5   1    13169.02    10799.44    286.30 o 
   1   6   1    24742.44    28322.07    378.14 o 
   3   6   1     3945.68     3162.43     78.01 o 
   5   6   1     3083.95     4251.70    116.01 o 
   2   7   1       21.66       19.14     16.96 o 
   4   7   1      760.23      784.26    118.27 o 
   6   7   1     3316.23     3282.11    191.94 o 
   1   8   1    42584.48    39049.36    452.78 o 
   3   8   1        1.41       22.77     19.00 o 
   5   8   1       61.13       41.21     25.25 o 
   7   8   1     7039.87     7688.22    156.87 o 
   2   9   1     4256.74     3481.09    112.37 o 
   4   9   1     1247.17     1695.45     72.00 o 
   6   9   1       57.24      107.11     37.61 o 
   8   9   1     1507.35     1103.03     61.63 o 
   1  10   1     1656.01     2210.12     72.56 o 
   3  10   1     4542.05     4534.03    118.83 o 
   5  10   1     1649.26     1717.24     78.34 o 
   7  10   1    16471.45    16104.75    271.02 o 
   9  10   1     1189.99     1524.81    137.95 o 
   2  11   1     1757.76     2112.08     75.66 o 
   4  11   1      117.95       57.78     33.15 o 
   6  11   1      433.90      383.42     53.05 o 
   8  11   1      974.11      881.83     73.34 o 
  10  11   1      639.04      457.84     53.07 o 
   1  12   1    24220.46    25772.48    628.37 o 
   3  12   1    11959.79    13052.50    202.68 o 
   5  12   1       40.95       50.79     37.30 o 
   7  12   1      957.54      996.66    120.06 o 
   9  12   1      115.05       77.15     39.32 o 
  11  12   1      130.06       75.98     41.38 o 
   2  13   1     3451.97     2605.24    172.13 o 
   4  13   1     1606.25     1573.22    101.10 o 
   6  13   1     2325.92     2264.39    165.01 o 
   8  13   1      849.90      680.67     74.87 o 
  10  13   1       46.22       67.45     41.83 o 
  12  13   1     1183.85     1038.67     96.55 o 
   1  14   1      606.59      582.77     57.28 o 
   3  14   1      226.79      248.16     44.19 o 
   5  14   1     7340.27     7015.47    183.20 o 
   7  14   1       48.78       65.59     41.10 o 
   9  14   1     4356.58     4296.67    155.89 o 
  11  14   1     1894.11     1880.17    102.21 o 
  13  14   1      293.10      382.24     66.76 o 
   2  15   1     1157.07     1217.67     78.53 o 
   4  15   1     5490.19     5322.71    181.94 o 
   6  15   1      484.00      441.55     71.63 o 
   8  15   1     4813.43     4566.20    183.01 o 
  10  15   1       51.37       44.38     48.47 o 
  12  15   1     1871.31     1857.48    109.22 o 
  14  15   1      430.43      353.41     75.57 o 
   1  16   1     3391.59     3095.69    113.44 o 
   3  16   1      730.89      743.66     70.73 o 
   5  16   1     1364.28     1384.95    100.16 o 
   7  16   1      581.81      533.33     77.51 o 
   9  16   1      200.43      157.73     63.28 o 
  11  16   1      652.46      518.78     78.14 o 
  13  16   1      268.63      230.72     69.94 o 
   2  17   1      343.50      236.03     55.08 o 
   4  17   1       10.16       14.45     44.03 o 
   6  17   1       11.30       36.53     46.38 o 
   8  17   1     1259.06     1208.91    112.67 o 
  10  17   1     1031.00     1052.41     99.62 o 
  12  17   1      526.21      367.26     80.59 o 
   1  18   1      117.46      244.21     53.04 o 
   3  18   1      281.85      377.39     66.80 o 
   5  18   1        3.69       25.27     50.48 o 
   7  18   1       13.26       43.25     56.87 o 
   9  18   1      261.59      210.62     76.05 o 
  11  18   1       18.53      106.80     70.77 o 
   2  19   1      521.15      568.44     70.75 o 
   4  19   1      251.90      251.98     64.74 o 
   6  19   1      619.93      616.30     92.61 o 
   8  19   1      184.17      171.16     68.46 o 
  10  19   1      257.76      281.97     83.80 o 
   1  20   1        4.01       63.00     50.62 o 
   3  20   1       35.45      171.70     60.36 o 
   5  20   1      296.01      525.24     89.64 o 
   7  20   1        6.58        9.68     63.31 o 
   2  21   1      248.62      303.57     70.81 o 
   4  21   1        1.94      -46.36     46.36 o 
   1   1   2   239422.45   241164.52   2614.96 o 
   0   2   2        4.17      -21.53     21.53 o 
   1   3   2    36768.50    39840.05    335.36 o 
   3   3   2    38066.14    36413.67    512.85 o 
   0   4   2      191.54      -29.46     29.46 o 
   2   4   2    18392.72    20483.93    218.24 o 
   1   5   2   160948.81   163866.27    956.75 o 
   3   5   2    56829.91    53211.02    694.28 o 
   5   5   2   179768.52   204115.72   3238.50 o 
   0   6   2      190.28      -30.87     30.87 o 
   2   6   2    86032.27    93740.11    599.46 o 
   4   6   2       40.64      -22.63     22.63 o 
   1   7   2   138135.14   144431.69    832.10 o 
   3   7   2   205567.91   218447.89   1387.20 o 
   5   7   2   134339.67   121836.23   1091.36 o 
   7   7   2   199004.38   231901.06   1866.91 o 
   0   8   2     4832.55     5209.59    256.04 o 
   2   8   2     7042.00     7492.30    117.77 o 
   4   8   2     1498.05     1524.44     66.71 o 
   6   8   2        5.53      -28.61     28.61 o 
   1   9   2    73388.13    74245.63    513.53 o 
   3   9   2    54821.29    53378.65    408.96 o 
   5   9   2   129632.75   143357.95   1021.41 o 
   7   9   2    55134.14    48475.46    609.67 o 
   9   9   2    95672.23   104102.29   1016.83 o 
   0  10   2     3619.64     4302.41    238.79 o 
   2  10   2     1602.26     1032.37     57.58 o 
   4  10   2      344.78      352.45     46.60 o 
   6  10   2     3893.35     3886.01    132.08 o 
   8  10   2      838.15      755.27     62.85 o 
   1  11   2    38253.62    39057.76    353.34 o 
   3  11   2   115808.27   117347.50    772.49 o 
   5  11   2    48016.15    47469.66    478.46 o 
   7  11   2   110083.74   117354.85    929.29 o 
   9  11   2    23829.28    23769.86    286.78 o 
  11  11   2    79992.05    79683.96    902.73 o 
   0  12   2     1069.54     1258.27    120.71 o 
   2  12   2    10601.92    10844.70    262.65 o 
   4  12   2     3614.38     3438.82    134.31 o 
   6  12   2     2732.89     2763.44    109.69 o 
   8  12   2     7066.53     6803.28    175.95 o 
  10  12   2      585.97      614.02     63.52 o 
   1  13   2    40585.58    38818.20    379.09 o 
   3  13   2    40313.80    40550.66    392.13 o 
   5  13   2    88759.97    90118.18    783.20 o 
   7  13   2    20933.14    20115.19    331.48 o 
   9  13   2    69901.57    69485.29    586.14 o 
  11  13   2    12364.34    12556.18    226.27 o 
  13  13   2    42875.78    41206.29    643.64 o 
   0  14   2     3441.09     2809.07    140.62 o 
   2  14   2     2070.03     1824.38     82.87 o 
   4  14   2     1368.24     1436.35     87.67 o 
   6  14   2     6830.20     6562.83    180.40 o 
   8  14   2        1.64      -35.35     35.35 o 
  10  14   2       92.65       89.77     46.86 o 
  12  14   2     3081.46     2900.73    124.17 o 
   1  15   2    29836.19    28240.55    336.64 o 
   3  15   2    67987.52    68073.63    626.25 o 
   5  15   2    36960.96    36738.68    463.91 o 
   7  15   2    51705.18    51526.88    584.96 o 
   9  15   2    22259.72    23253.49    380.48 o 
  11  15   2    38847.97    37820.85    437.99 o 
  13  15   2    14247.42    14166.32    268.02 o 
  15  15   2    25843.62    26182.66    929.51 o 
   0  16   2     7686.99     7541.80    244.54 o 
   2  16   2     1551.85     1294.44     80.22 o 
   4  16   2      283.36      299.11     57.98 o 
   6  16   2      108.02       96.88     52.08 o 
   8  16   2     1516.85     1489.19    113.25 o 
  10  16   2       74.06       37.78     53.77 o 
  12  16   2      409.30      532.19     82.41 o 
  14  16   2     1278.86     1484.43    144.23 o 
   1  17   2    23944.62    23160.33    323.66 o 
   3  17   2    29639.24    28556.78    391.34 o 
   5  17   2    53148.52    54145.31    624.98 o 
   7  17   2    24599.12    24137.62    400.78 o 
   9  17   2    56107.12    58336.14    686.07 o 
  11  17   2    23598.34    24618.06    372.35 o 
  13  17   2    36828.20    38243.23    573.84 o 
   0  18   2      795.76      943.57    119.70 o 
   2  18   2      749.24      597.30     71.37 o 
   4  18   2       27.55       70.04     51.31 o 
   6  18   2      862.49      653.02     87.93 o 
   8  18   2       65.66       -3.77     62.13 o 
  10  18   2       55.56       73.31     67.41 o 
  12  18   2      220.02      162.77     87.81 o 
   1  19   2    27956.41    26512.63    374.46 o 
   3  19   2    41554.29    43974.89    576.93 o 
   5  19   2    32138.11    30153.62    474.01 o 
   7  19   2    33301.86    33917.07    579.26 o 
   9  19   2    27379.57    28188.39    477.79 o 
   0  20   2      819.46      542.00    105.59 o 
   2  20   2       48.76      115.15     55.62 o 
   4  20   2      435.29      377.88     77.32 o 
   6  20   2     1815.15     1838.35    134.93 o 
   8  20   2      234.63      271.57    105.03 o 
   1  21   2    39235.85    41728.13    585.39 o 
   3  21   2    40641.59    41979.58    597.33 o 
   5  21   2    38971.57    41620.18    668.52 o 
   1   2   3     3280.83     4454.37     69.19 o 
   2   3   3    21125.27    23916.96    445.37 o 
   1   4   3     1509.87     1677.24     39.71 o 
   3   4   3    22352.42    22960.97    239.57 o 
   2   5   3    14204.08    14206.23    222.60 o 
   4   5   3     1553.45     2122.57     64.30 o 
   1   6   3    46034.37    40897.03    543.55 o 
   3   6   3      123.24       34.13     20.28 o 
   5   6   3     2211.96     1923.16     68.11 o 
   2   7   3    23464.12    23728.00    279.91 o 
   4   7   3     1359.29     1300.62     85.07 o 
   6   7   3     3522.16     3336.72     95.92 o 
   1   8   3      132.89      288.57     81.40 o 
   3   8   3     3471.02     1931.91     65.29 o 
   5   8   3    10665.67     9511.11    246.95 o 
   7   8   3        2.35       21.90     27.17 o 
   2   9   3     8473.04     9971.00    144.82 o 
   4   9   3      953.15      846.21     59.93 o 
   6   9   3      980.38      991.63     63.83 o 
   8   9   3    14184.56    14889.48    201.47 o 
   1  10   3    50302.73    50390.58    589.20 o 
   3  10   3     6345.68     5608.94    150.01 o 
   5  10   3     4776.40     4164.47    118.12 o 
   7  10   3     1043.80     1117.09     73.59 o 
   9  10   3      995.96      872.28     63.63 o 
   2  11   3     8140.74     7159.61    143.33 o 
   4  11   3      261.78      258.22     44.55 o 
   6  11   3      301.06      182.64     42.00 o 
   8  11   3      276.94      113.84     42.61 o 
  10  11   3     2375.43     2634.15     97.73 o 
   1  12   3      332.43      447.18     51.05 o 
   3  12   3     1654.19     1771.18     76.32 o 
   5  12   3     5144.83     5063.91    143.03 o 
   7  12   3     1625.63     1322.42     81.50 o 
   9  12   3     3582.74     3009.40    105.55 o 
  11  12   3        0.98       32.35     38.36 o 
   2  13   3      848.21      797.80     61.15 o 
   4  13   3     7974.10     7608.06    179.29 o 
   6  13   3      611.12     1031.15     94.71 o 
   8  13   3     1663.70     1048.69     84.30 o 
  10  13   3      614.77      665.57     67.24 o 
  12  13   3      264.56      270.20     58.12 o 
   1  14   3    10295.25    10696.03    190.66 o 
   3  14   3     3741.53     3998.20    119.31 o 
   5  14   3        3.53       -1.02     39.34 o 
   7  14   3       49.03       55.07     40.92 o 
   9  14   3      399.53      441.94     63.25 o 
  11  14   3       10.32        1.87     48.07 o 
  13  14   3       56.08        9.86     54.82 o 
   2  15   3      626.30      520.79     58.81 o 
   4  15   3      340.80      429.66     63.55 o 
   6  15   3       85.92       13.27     41.67 o 
   8  15   3       71.76       17.76     46.73 o 
  10  15   3     3751.99     3216.10    126.78 o 
  12  15   3      252.97      334.89     69.73 o 
  14  15   3     1086.86      980.63    121.75 o 
   1  16   3      438.00      497.54     59.57 o 
   3  16   3       39.76      -23.40     32.69 o 
   5  16   3     2914.85     2585.24    125.15 o 
   7  16   3      142.00       93.56     69.66 o 
   9  16   3       37.25      -18.63     50.74 o 
  11  16   3      343.08      209.75     67.78 o 
  13  16   3      242.69      245.11     85.25 o 
   2  17   3      778.66      635.58     68.78 o 
   4  17   3      715.14      454.53     72.82 o 
   6  17   3     3449.70     2829.93    179.50 o 
   8  17   3       36.31       59.10     60.73 o 
  10  17   3     1581.45     1225.13    106.13 o 
  12  17   3      134.70      125.43     77.29 o 
   1  18   3      569.67      753.98     76.96 o 
   3  18   3       82.31      234.94     63.45 o 
   5  18   3        5.40       -0.58     48.37 o 
   7  18   3      150.29       45.23     58.53 o 
   9  18   3       49.91       34.06     69.72 o 
  11  18   3       20.00       33.11     78.64 o 
   2  19   3      132.41      125.58     49.39 o 
   4  19   3      255.69      140.45     59.12 o 
   6  19   3      144.12       73.39     55.81 o 
   8  19   3     1816.82     1665.62    153.73 o 
  10  19   3     1198.19     1202.54    138.84 o 
   1  20   3      143.91      548.36     79.40 o 
   3  20   3      424.69      676.56     97.38 o 
   5  20   3      426.91      159.89     63.22 o 
   7  20   3     2161.98     2645.73    174.84 o 
   2  21   3       58.33      -11.35     52.83 o 
   4  21   3        4.30      -37.15     48.64 o 
   0   2   4    58002.15    56154.91    664.23 o 
   2   2   4  1486303.75  1384037.38  20181.62 o 
   1   3   4       96.92      -27.52     27.52 o 
   0   4   4   491461.34   480683.13   3549.20 o 
   2   4   4   178358.95   184670.16   1130.18 o 
   4   4   4   376350.94   358744.88   3745.05 o 
   1   5   4     2351.16     2233.21     63.74 o 
   3   5   4     1632.74     1776.80     79.12 o 
   0   6   4   106801.09   121981.15    995.29 o 
   2   6   4   276139.00   261751.97   1661.74 o 
   4   6   4   179419.27   186054.61   1201.13 o 
   6   6   4   107980.02    99076.09    881.66 o 
   1   7   4       82.28       14.92     20.79 o 
   3   7   4     1516.28     2060.69     64.14 o 
   5   7   4       38.34      -12.93     28.85 o 
   0   8   4   459931.09   476834.34   4829.85 o 
   2   8   4   192319.41   201952.22   1135.89 o 
   4   8   4   275567.16   283331.00   1789.10 o 
   6   8   4   113231.67   113764.62    845.80 o 
   8   8   4   129433.79   127046.17   1145.92 o 
   1   9   4     7675.95     7311.44    195.84 o 
   3   9   4     6216.29     6722.34    169.81 o 
   5   9   4        8.40      -25.86     25.86 o 
   7   9   4     3497.90     3385.83    110.57 o 
   0  10   4    94498.51    96639.82   1055.17 o 
   2  10   4   157344.22   154246.73    936.74 o 
   4  10   4   153803.98   147449.77   1054.22 o 
   6  10   4   125210.70   125812.02    948.53 o 
   8  10   4   146834.08   148907.48   1017.53 o 
  10  10   4   126509.77   124567.03   1199.98 o 
   1  11   4     2268.68     2665.97     83.80 o 
   3  11   4     1120.87      895.21     62.54 o 
   5  11   4      944.13      740.89     64.48 o 
   7  11   4     2271.15     2089.82     98.33 o 
   9  11   4       37.35       17.70     35.00 o 
   0  12   4   115961.44   109121.05   1053.99 o 
   2  12   4   166527.19   171306.64   1061.96 o 
   4  12   4    79175.83    79434.09    691.69 o 
   6  12   4    85595.16    83024.97    729.32 o 
   8  12   4    62772.86    59943.81    602.58 o 
  10  12   4   108175.08   106152.67    780.59 o 
  12  12   4    97289.71   104347.92   1126.47 o 
   1  13   4      964.01      615.05     54.67 o 
   3  13   4      680.21      757.73     59.37 o 
   5  13   4      407.67      599.19     66.11 o 
   7  13   4     3348.16     3019.61    140.49 o 
   9  13   4      307.41      272.92     52.32 o 
  11  13   4        1.28       46.60     43.68 o 
   0  14   4   155929.38   172589.41   1859.00 o 
   2  14   4   115574.38   111127.21    794.64 o 
   4  14   4   159223.19   161566.86   1225.41 o 
   6  14   4    94841.80    98553.26    865.04 o 
   8  14   4   124248.61   123127.63   1034.47 o 
  10  14   4    71781.01    73501.70    631.97 o 
  12  14   4    83826.36    77903.80    677.80 o 
  14  14   4    36517.08    40077.98    799.94 o 
   1  15   4     3808.22     3184.10    110.30 o 
   3  15   4     1700.89     1516.00     86.24 o 
   5  15   4     8736.95     8584.87    227.16 o 
   7  15   4     2797.57     2772.96    163.12 o 
   9  15   4       80.40       54.82     51.41 o 
  11  15   4      555.13      486.04     74.25 o 
  13  15   4     1465.54     1578.76    136.54 o 
   0  16   4    93681.91    89440.63   1237.53 o 
   2  16   4   143134.05   144612.13   1010.12 o 
   4  16   4    65354.47    64474.98    671.42 o 
   6  16   4    90156.57    87653.95    836.30 o 
   8  16   4    47374.32    47967.23    669.21 o 
  10  16   4    71767.02    69677.10    694.35 o 
  12  16   4    65983.55    72693.52    811.06 o 
  14  16   4    40321.90    36870.93    563.21 o 
   1  17   4       98.96      163.31     44.29 o 
   3  17   4      589.81      481.47     65.84 o 
   5  17   4      499.03      472.07     73.81 o 
   7  17   4       11.73       26.01     62.25 o 
   9  17   4      571.72      570.25    125.56 o 
  11  17   4      641.48      551.20    101.24 o 
  13  17   4      820.29      952.27    136.93 o 
   0  18   4    82578.15    78820.20    980.54 o 
   2  18   4    29527.49    29783.83    387.47 o 
   4  18   4    63738.48    58134.19    666.28 o 
   6  18   4    40127.48    40893.05    550.04 o 
   8  18   4    48010.28    45076.00    668.73 o 
  10  18   4    49318.96    50683.29    663.88 o 
   1  19   4     2281.65     2385.12    126.96 o 
   3  19   4     2257.23     2565.87    137.43 o 
   5  19   4        0.01      -12.95     50.64 o 
   7  19   4        3.62       48.87     71.33 o 
   9  19   4       21.12        6.23     66.41 o 
   0  20   4    53685.77    54007.79    818.19 o 
   2  20   4    60832.93    58533.56    650.04 o 
   4  20   4    41422.64    42418.11    587.52 o 
   6  20   4    66560.82    67288.59    872.64 o 
   8  20   4    33970.88    34327.24    606.98 o 
   1  21   4      597.09      751.82     91.88 o 
   3  21   4      569.37      833.34    115.29 o 
   5  21   4      428.61      539.43    120.63 o 
   1   2   5     7504.07     7733.44     72.78 o 
   2   3   5    28512.23    32481.74    252.26 o 
   1   4   5      405.16      378.68     25.04 o 
   3   4   5     2374.28     1888.62     87.35 o 
   2   5   5     5140.23     5589.84    109.26 o 
   4   5   5      483.41      263.97     71.68 o 
   1   6   5     8249.19     9065.77    240.63 o 
   3   6   5    10235.42    12297.54    237.71 o 
   5   6   5     1530.28     1991.31     69.39 o 
   2   7   5      317.70      344.40     49.68 o 
   4   7   5     2753.32     3482.40     90.32 o 
   6   7   5     2623.51     2436.19     92.76 o 
   1   8   5     5867.82     4696.31    133.96 o 
   3   8   5      676.71      750.04     45.06 o 
   5   8   5      490.35      223.44     45.79 o 
   7   8   5     1347.63     1335.89     63.61 o 
   2   9   5        1.14       19.34     20.41 o 
   4   9   5     1137.43      999.17     62.13 o 
   6   9   5      284.96      259.39     41.16 o 
   8   9   5      127.85       81.85     33.10 o 
   1  10   5      186.33      293.07     35.58 o 
   3  10   5     8141.47     7935.86    144.82 o 
   5  10   5     2019.66     2191.02     87.89 o 
   7  10   5      509.05      377.06     52.25 o 
   9  10   5     1078.61      743.77     59.47 o 
   2  11   5      584.42      611.09     50.28 o 
   4  11   5      906.14      874.20     73.12 o 
   6  11   5     1733.47     1528.68    114.21 o 
   8  11   5      407.68      488.45     57.67 o 
  10  11   5      360.16      232.81     45.13 o 
   1  12   5    16498.55    16175.21    217.91 o 
   3  12   5     5810.67     5790.97    128.61 o 
   5  12   5     1394.80     1669.78     87.49 o 
   7  12   5     4466.04     4653.89    142.95 o 
   9  12   5      320.39      325.06     51.06 o 
  11  12   5        1.08        3.29     39.52 o 
   2  13   5     1344.45     1285.43     71.26 o 
   4  13   5      112.25       64.44     47.07 o 
   6  13   5     1975.04     1336.30     85.99 o 
   8  13   5      422.73      330.73     58.79 o 
  10  13   5      231.28      253.61     51.45 o 
  12  13   5     1749.18     1545.69    119.64 o 
   1  14   5      570.50      396.74     50.99 o 
   3  14   5     3562.63     3453.77    161.81 o 
   5  14   5       55.38       89.99     42.17 o 
   7  14   5     4470.35     4353.66    223.68 o 
   9  14   5      646.24      669.14     74.36 o 
  11  14   5     1707.44     1723.16    120.51 o 
  13  14   5     1299.01     1323.14    123.54 o 
   2  15   5      109.53       62.77     34.33 o 
   4  15   5      134.26       83.24     42.12 o 
   6  15   5      193.78      178.69     52.04 o 
   8  15   5     1866.95     1805.19    117.61 o 
  10  15   5      575.08      533.91     87.03 o 
  12  15   5     1299.26     1176.00    118.43 o 
  14  15   5       25.38       23.49     78.46 o 
   1  16   5      622.50      489.40     57.72 o 
   3  16   5     1226.86     1032.34     75.31 o 
   5  16   5       26.16       59.54     42.28 o 
   7  16   5     1390.25     1360.43    101.63 o 
   9  16   5     1492.65     1290.18    128.21 o 
  11  16   5      752.17      764.85    103.60 o 
  13  16   5      561.94      425.71     99.96 o 
   2  17   5      886.40      900.62     93.73 o 
   4  17   5      997.83     1572.99    189.23 o 
   6  17   5     1537.86     1387.44    108.34 o 
   8  17   5      373.62      398.81     87.05 o 
  10  17   5      529.46      604.69    104.38 o 
  12  17   5      913.67      953.87    124.48 o 
   1  18   5     1137.91     1330.34     92.76 o 
   3  18   5       39.46       82.36     50.54 o 
   5  18   5      691.78      795.93     96.42 o 
   7  18   5       68.41      149.42     74.56 o 
   9  18   5       23.09       34.42     74.19 o 
  11  18   5      549.29      551.72    113.40 o 
   2  19   5      334.09      284.09     65.72 o 
   4  19   5      616.17      430.06     91.06 o 
   6  19   5     3340.56     3604.14    259.07 o 
   8  19   5        8.61       26.41     75.88 o 
  10  19   5     3114.99     3572.10    192.71 o 
   1  20   5        5.97       44.54     47.78 o 
   3  20   5       34.65      -28.82     62.75 o 
   5  20   5      430.00      693.32    111.95 o 
   7  20   5     1124.28     1074.93    157.46 o 
   2  21   5       14.55      -18.82     56.08 o 
   4  21   5     1357.98     1743.65    148.20 o 
   1   1   6    15508.08    14984.63    220.64 o 
   0   2   6   102466.01   101976.98   1962.47 o 
   1   3   6    96424.69   102503.79    848.97 o 
   3   3   6   284033.38   277908.03   2349.88 o 
   0   4   6    32310.49    30646.85    426.20 o 
   2   4   6     1750.56     2418.57     84.74 o 
   1   5   6    90170.14    91613.48    539.55 o 
   3   5   6    93848.18   103974.01    708.19 o 
   5   5   6   165044.69   169760.98   2094.27 o 
   0   6   6     7265.78     8550.80    204.96 o 
   2   6   6    50053.32    48328.01    357.93 o 
   4   6   6     5950.10     6753.55    159.93 o 
   1   7   6   125624.05   137361.25    929.55 o 
   3   7   6   203597.27   211049.58   1246.70 o 
   5   7   6    71323.29    71364.18    568.12 o 
   7   7   6   115975.55   124203.63   1090.83 o 
   0   8   6    21712.13    24315.00    324.61 o 
   2   8   6      105.08       54.16     26.15 o 
   4   8   6     2939.50     2910.58     94.92 o 
   6   8   6       46.47       -7.99     37.30 o 
   1   9   6   101000.69    98796.16    639.77 o 
   3   9   6    58992.50    60107.05    472.76 o 
   5   9   6   146907.50   153841.28   1082.89 o 
   7   9   6    32344.93    30225.08    316.00 o 
   9   9   6   164142.20   173681.23   1513.38 o 
   0  10   6      845.58      451.13     61.05 o 
   2  10   6      598.94      831.60     50.17 o 
   4  10   6     1544.42     1229.38     77.32 o 
   6  10   6     3243.55     3283.93    174.37 o 
   8  10   6      495.23      466.85     50.13 o 
   1  11   6    19508.08    18757.19    279.41 o 
   3  11   6    49843.48    48944.06    438.71 o 
   5  11   6    11912.90    10765.06    212.32 o 
   7  11   6    60540.14    62648.37    594.43 o 
   9  11   6    24843.71    23886.08    285.92 o 
  11  11   6    96353.84    97806.44   1040.97 o 
   0  12   6     3025.24     2183.84    150.20 o 
   2  12   6     3975.41     4263.82    110.56 o 
   4  12   6     2742.38     2610.83    103.41 o 
   6  12   6      621.47      369.54     51.69 o 
   8  12   6      144.02      136.19     44.86 o 
  10  12   6      550.51      431.87     57.86 o 
   1  13   6    84386.73    85900.40    686.13 o 
   3  13   6    48017.42    47982.83    463.57 o 
   5  13   6    80184.52    81954.76    937.67 o 
   7  13   6    18807.28    17644.20    293.89 o 
   9  13   6    77342.27    78280.40    633.43 o 
  11  13   6    24141.69    24998.25    398.36 o 
  13  13   6    35642.56    34404.13    705.33 o 
   0  14   6      300.63      270.97     63.08 o 
   2  14   6     3323.75     3249.95    106.53 o 
   4  14   6     1772.06     1376.77     97.83 o 
   6  14   6     1048.63      975.34     83.01 o 
   8  14   6     1064.85      973.61     90.00 o 
  10  14   6     1683.47     1709.29    120.06 o 
  12  14   6      177.61      213.85     73.24 o 
   1  15   6    50435.46    50340.25    477.13 o 
   3  15   6    65245.16    64697.94    598.68 o 
   5  15   6    25697.78    24753.82    370.47 o 
   7  15   6    57256.41    58477.63    633.28 o 
   9  15   6    23884.52    23859.49    438.20 o 
  11  15   6    70282.15    72299.90    779.82 o 
  13  15   6    15452.16    16320.31    352.45 o 
  15  15   6    29304.73    28041.92    695.72 o 
   0  16   6      272.26      203.11     64.30 o 
   2  16   6      381.84      256.36     46.39 o 
   4  16   6       21.02       46.51     39.61 o 
   6  16   6       34.49       45.13     46.31 o 
   8  16   6      132.87      104.53     66.73 o 
  10  16   6       54.90       -0.06     60.36 o 
  12  16   6      392.56      369.23     89.12 o 
  14  16   6       83.74      147.70     93.68 o 
   1  17   6    49487.07    50408.93    508.05 o 
   3  17   6    37227.77    36770.64    448.92 o 
   5  17   6    36272.98    34802.61    537.68 o 
   7  17   6    20903.90    19866.96    407.51 o 
   9  17   6    30799.85    30182.89    597.48 o 
  11  17   6    27860.71    29588.31    488.56 o 
  13  17   6    20880.93    21013.97    468.41 o 
   0  18   6      647.51      818.98    123.96 o 
   2  18   6      202.46      250.61     59.47 o 
   4  18   6       43.92      162.55     66.00 o 
   6  18   6        2.13       14.83     60.93 o 
   8  18   6       84.82      284.87     88.89 o 
  10  18   6      767.36      623.23    110.73 o 
   1  19   6    37350.87    37938.85    457.38 o 
   3  19   6    42044.29    42718.82    632.63 o 
   5  19   6    25665.59    25149.59    478.94 o 
   7  19   6    39330.84    42667.34    658.67 o 
   9  19   6    21660.20    21054.74    464.59 o 
   0  20   6     1765.58     1661.75    157.38 o 
   2  20   6       75.39      203.17     67.13 o 
   4  20   6      262.38      272.67     80.57 o 
   6  20   6        0.55      -57.58     62.60 o 
   1  21   6    23094.07    24104.16    493.57 o 
   3  21   6    17609.24    16445.34    402.39 o 
   1   2   7    14694.06    16034.25    238.05 o 
   2   3   7    21313.32    24203.22    327.10 o 
   1   4   7     3679.63     3713.20     82.28 o 
   3   4   7    17834.50    18158.38    270.84 o 
   2   5   7      538.64      591.66     51.96 o 
   4   5   7     4714.89     4158.67     87.06 o 
   1   6   7    31065.59    28078.88    227.68 o 
   3   6   7    14325.91    13078.16    167.55 o 
   5   6   7    21039.36    22430.11    258.53 o 
   2   7   7     4823.58     4879.12    100.17 o 
   4   7   7     1597.27     1614.77     64.49 o 
   6   7   7        6.49       69.66     26.24 o 
   1   8   7    27083.79    24332.13    229.40 o 
   3   8   7        1.40      192.49     29.63 o 
   5   8   7     6422.32     5201.93    184.11 o 
   7   8   7     4192.48     3685.84     91.65 o 
   2   9   7     1742.81     1825.05    107.98 o 
   4   9   7     1500.11     1368.20     67.60 o 
   6   9   7     6757.47     8333.27    165.39 o 
   8   9   7      250.82       77.70     31.41 o 
   1  10   7     3725.88     3248.02     86.68 o 
   3  10   7    16145.13    16012.42    273.07 o 
   5  10   7     2892.15     2636.15    109.26 o 
   7  10   7     5037.70     4680.78    190.99 o 
   9  10   7     1336.45     1066.50     69.56 o 
   2  11   7        2.01       59.55     27.71 o 
   4  11   7     4173.00     4084.96    121.54 o 
   6  11   7     3530.78     2651.38    103.44 o 
   8  11   7     5635.68     6064.67    210.63 o 
  10  11   7        7.06       28.87     38.30 o 
   1  12   7     7957.89     8915.80    158.76 o 
   3  12   7     3093.77     3588.96    108.27 o 
   5  12   7      454.58      374.65     53.91 o 
   7  12   7     3954.57     3555.07    126.81 o 
   9  12   7     3616.43     3874.01    119.61 o 
  11  12   7     4395.19     3517.31    191.72 o 
   2  13   7     4162.62     4454.06    130.73 o 
   4  13   7    11109.08    11447.05    223.44 o 
   6  13   7     6265.91     5245.77    156.17 o 
   8  13   7     2874.53     3346.95    131.31 o 
  10  13   7     4568.12     4661.99    168.55 o 
  12  13   7      115.24      164.88     65.50 o 
   1  14   7       25.09       23.91     28.54 o 
   3  14   7     5617.77     6175.14    154.76 o 
   5  14   7        3.47      -14.61     36.97 o 
   7  14   7     3553.34     3649.11    160.00 o 
   9  14   7      159.21      143.11     58.36 o 
  11  14   7      156.19      246.52     69.48 o 
  13  14   7     3381.03     3543.42    170.28 o 
   2  15   7      796.64      677.96     87.70 o 
   4  15   7      423.07      304.71     56.89 o 
   6  15   7     1867.35     1223.70    107.45 o 
   8  15   7      687.21      326.50     72.06 o 
  10  15   7        9.90      -28.82     55.23 o 
  12  15   7      319.33      332.67     87.15 o 
  14  15   7        0.73        6.90     75.62 o 
   1  16   7      942.33      969.96     73.04 o 
   3  16   7       19.24       72.14     38.43 o 
   5  16   7       14.67      -44.76     44.76 o 
   7  16   7      688.01      651.53     95.09 o 
   9  16   7      841.93      874.21    114.96 o 
  11  16   7       33.98       41.79     71.03 o 
  13  16   7      271.23      277.76     95.92 o 
   2  17   7      171.18      212.60     51.04 o 
   4  17   7        0.91      111.61     55.13 o 
   6  17   7       92.76      253.59     77.01 o 
   8  17   7     2224.33     1756.68    152.48 o 
  10  17   7      136.14      197.08     81.45 o 
  12  17   7     2806.15     2998.51    178.37 o 
   1  18   7      275.83      264.58     54.65 o 
   3  18   7      490.24      625.71     91.83 o 
   5  18   7     1721.27     2144.88    143.17 o 
   7  18   7      110.80       28.20     68.25 o 
   9  18   7      345.94      283.23     95.87 o 
  11  18   7     3754.92     4120.76    203.98 o 
   2  19   7      237.87      248.99     68.07 o 
   4  19   7      702.94      607.89     98.01 o 
   6  19   7        0.46       43.25     63.59 o 
   8  19   7      350.49      346.06     95.81 o 
   1  20   7        2.57      -59.53     59.53 o 
   3  20   7       88.18      335.50     96.67 o 
   5  20   7      474.88      339.64    101.83 o 
   7  20   7      462.24      580.30    107.87 o 
   2  21   7      121.40      154.46     93.12 o 
   0   0   8   335175.69   346117.91   5037.67 o 
   0   2   8    93721.89    94756.70    840.12 o 
   2   2   8   400664.38   404483.78   7102.49 o 
   1   3   8   112872.25   130657.26    790.72 o 
   0   4   8   244381.95   239638.11   2096.79 o 
   2   4   8   179316.72   186355.89   1189.97 o 
   4   4   8   198675.83   191027.59   1681.70 o 
   1   5   8    48417.88    50483.86    373.61 o 
   3   5   8      670.67      761.29     42.58 o 
   0   6   8   191538.86   209413.66   1605.68 o 
   2   6   8   425989.47   441658.75   2428.10 o 
   4   6   8   200207.41   207156.55   1323.53 o 
   6   6   8   311013.53   321002.75   2428.61 o 
   1   7   8     8004.17     8917.00    120.62 o 
   3   7   8      964.27     1377.06     67.11 o 
   5   7   8      787.98      648.67     68.31 o 
   0   8   8   240048.95   228102.45   1785.38 o 
   2   8   8   167335.38   173579.94   1061.82 o 
   4   8   8   200901.48   200159.55   1320.20 o 
   6   8   8   171678.41   180540.20   1127.25 o 
   8   8   8   161171.27   159591.23   1375.89 o 
   1   9   8     3320.20     3036.06     85.86 o 
   3   9   8     3873.99     4677.67    104.64 o 
   5   9   8      245.51      285.59     43.77 o 
   7   9   8      857.24      710.12     55.36 o 
   0  10   8   102755.63   106248.73   1566.42 o 
   2  10   8    96606.63    94543.66    652.91 o 
   4  10   8    91708.65    89744.87    718.19 o 
   6  10   8    92822.93    92845.94    754.38 o 
   8  10   8   102299.74   104945.64    723.43 o 
  10  10   8   107630.80   106161.24   1278.57 o 
   1  11   8       59.99       69.78     28.49 o 
   3  11   8        5.36       13.35     28.45 o 
   5  11   8     1167.33     1341.08     87.29 o 
   7  11   8      873.27      666.92     65.86 o 
   9  11   8     4297.08     3825.97    139.68 o 
   0  12   8   150718.73   142797.95   1295.63 o 
   2  12   8   139873.06   151573.63    963.53 o 
   4  12   8   131161.61   133589.41   1019.70 o 
   6  12   8   142291.89   144680.75   1101.41 o 
   8  12   8    90587.55    92336.33    910.47 o 
  10  12   8   113818.56   113113.08    980.42 o 
  12  12   8    46349.67    48572.03    827.61 o 
   1  13   8    12760.55    12643.42    199.33 o 
   3  13   8     5162.30     4574.18    156.69 o 
   5  13   8     1883.04     1689.67    114.60 o 
   7  13   8     6262.25     5709.17    189.50 o 
   9  13   8      463.61      413.10     70.72 o 
  11  13   8      294.97      311.96     71.90 o 
   0  14   8   140812.91   152153.00   1418.66 o 
   2  14   8    54010.78    46790.46    441.61 o 
   4  14   8   103826.52   103975.92    883.47 o 
   6  14   8    48458.55    47255.07    600.94 o 
   8  14   8    71335.34    70289.57    794.35 o 
  10  14   8    83966.45    89177.60    866.50 o 
  12  14   8    57594.60    51883.89    638.87 o 
  14  14   8    61350.57    69396.38   1121.55 o 
   1  15   8      142.77      158.38     40.24 o 
   3  15   8     1219.62     1087.28     78.64 o 
   5  15   8     1741.09     1977.43    122.92 o 
   7  15   8      231.11      286.60     70.35 o 
   9  15   8      113.49      145.09     61.37 o 
  11  15   8      196.35      212.82     74.11 o 
  13  15   8      699.34      647.43    107.53 o 
   0  16   8    71450.40    66072.53    826.84 o 
   2  16   8    89468.23    94434.09    932.11 o 
   4  16   8    67732.09    66678.66    767.97 o 
   6  16   8    77351.09    75294.79    849.59 o 
   8  16   8    52676.72    54484.04    739.47 o 
  10  16   8    75231.27    72321.91    790.86 o 
  12  16   8    38598.25    41349.43    588.77 o 
   1  17   8      717.74      718.83     78.88 o 
   3  17   8     1214.03     1053.30    105.29 o 
   5  17   8     1800.35     1723.16    133.71 o 
   7  17   8     1558.12     1335.47    132.68 o 
   9  17   8       51.22       52.21     71.90 o 
  11  17   8      303.09      363.02     94.21 o 
   0  18   8   105346.97   112143.67   1456.95 o 
   2  18   8    62941.87    62282.69    767.01 o 
   4  18   8    94959.92    95413.60   1021.89 o 
   6  18   8    47553.78    48702.07    686.28 o 
   8  18   8    64031.94    64816.79    835.53 o 
  10  18   8    55167.42    59539.32    736.91 o 
   1  19   8      190.74      186.71     74.14 o 
   3  19   8        1.51       40.10     60.80 o 
   5  19   8      586.16      620.49    119.42 o 
   7  19   8      191.58      169.20     87.24 o 
   9  19   8      758.09      776.62    129.87 o 
   0  20   8    35028.00    32654.20   1299.48 o 
   2  20   8    65681.25    67851.55    968.25 o 
   4  20   8    37132.34    35352.80    671.53 o 
   6  20   8    47296.37    47931.89    719.38 o 
   1  21   8      204.10      225.07     78.26 o 
   1   2   9     2041.22     1011.87     37.32 o 
   2   3   9      404.42      899.51     64.09 o 
   1   4   9     9734.02     8085.62    112.85 o 
   3   4   9       39.28      163.28     18.31 o 
   2   5   9     7375.49     7620.23    174.31 o 
   4   5   9     6765.03     6520.87    108.93 o 
   1   6   9     5971.32     4096.95     73.63 o 
   3   6   9      187.80       56.14     23.02 o 
   5   6   9     6628.41     6865.92    159.01 o 
   2   7   9     1031.81     1013.76     45.53 o 
   4   7   9      141.96      113.75     28.75 o 
   6   7   9     4199.11     4454.89     95.88 o 
   1   8   9      536.53     1108.78     59.72 o 
   3   8   9     2553.16     1912.87     64.89 o 
   5   8   9     2641.55     2778.34    108.30 o 
   7   8   9    13531.98    13501.47    201.94 o 
   2   9   9      100.82      101.74     28.47 o 
   4   9   9     4359.56     5036.78    139.55 o 
   6   9   9    12797.08    11563.29    195.43 o 
   8   9   9      270.18      334.68     42.71 o 
   1  10   9    29971.79    28080.69    275.33 o 
   3  10   9     7035.33     6727.30    131.51 o 
   5  10   9    21942.25    21625.77    522.68 o 
   7  10   9      184.62      206.55     47.26 o 
   9  10   9     3815.09     3718.04    134.54 o 
   2  11   9       77.35      132.10     32.78 o 
   4  11   9      117.15       22.34     32.38 o 
   6  11   9      112.64      322.80     58.99 o 
   8  11   9    10626.80    11850.62    236.95 o 
  10  11   9     2642.62     2200.32    116.64 o 
   1  12   9       79.65       52.56     30.21 o 
   3  12   9        1.41       37.26     31.55 o 
   5  12   9     5206.98     4375.35    249.87 o 
   7  12   9        2.87       -8.86     38.90 o 
   9  12   9    15588.15    14795.46    280.75 o 
  11  12   9       83.86      110.30     56.57 o 
   2  13   9      548.30      529.98     53.34 o 
   4  13   9     1340.79      876.47     89.21 o 
   6  13   9       95.05       27.12     44.37 o 
   8  13   9     1872.48     1379.11    109.81 o 
  10  13   9     1020.25      754.65     88.85 o 
  12  13   9      485.37      452.53     83.27 o 
   1  14   9     6727.41     7078.56    154.40 o 
   3  14   9     4098.88     4572.39    176.42 o 
   5  14   9     1601.68     1408.35    103.96 o 
   7  14   9       25.36       78.45     50.15 o 
   9  14   9      473.27      410.14     72.93 o 
  11  14   9     1149.47     1196.52    113.97 o 
  13  14   9       97.23       85.73     75.03 o 
   2  15   9        2.40       -3.37     44.79 o 
   4  15   9     1916.23     1537.11    109.58 o 
   6  15   9       53.76       29.90     52.79 o 
   8  15   9       84.55       43.46     56.47 o 
  10  15   9     1186.38     1059.31    110.12 o 
  12  15   9       51.78       50.31     70.56 o 
  14  15   9      826.67      769.34    120.71 o 
   1  16   9       66.67       52.37     40.06 o 
   3  16   9     1582.64     1591.35    116.04 o 
   5  16   9        1.11       -6.03     51.19 o 
   7  16   9      478.40      405.72     84.57 o 
   9  16   9      432.84      428.16     84.02 o 
  11  16   9      687.97      620.49    101.94 o 
  13  16   9      137.88      150.52     86.60 o 
   2  17   9      146.84      126.56     57.87 o 
   4  17   9      429.87      370.29     77.59 o 
   6  17   9       49.73       89.59     65.35 o 
   8  17   9      220.64      199.27     78.14 o 
  10  17   9      443.80      439.76     99.23 o 
  12  17   9      583.06      520.23    111.50 o 
   1  18   9      128.33       92.61     63.83 o 
   3  18   9      269.70      300.69     89.06 o 
   5  18   9      184.08      191.60     73.36 o 
   7  18   9       89.90      168.50     78.57 o 
   9  18   9      293.43      537.14    111.60 o 
   2  19   9      246.16      328.74     97.37 o 
   4  19   9      130.44      148.31     83.39 o 
   6  19   9     1116.46     1344.06    134.42 o 
   8  19   9     1173.99     1218.81    146.86 o 
   1  20   9        0.31       89.80     81.13 o 
   3  20   9     1649.56     2335.12    263.82 o 
   5  20   9        2.70       74.09     79.66 o 
   1   1  10   226524.45   238322.67   2152.08 o 
   0   2  10       26.02       56.60     33.03 o 
   1   3  10   126455.80   131422.97    912.24 o 
   3   3  10    73438.66    79112.05   1723.95 o 
   0   4  10    10295.63    13562.87    174.11 o 
   2   4  10    35453.42    36332.48    467.55 o 
   1   5  10   153585.63   163701.28   1251.50 o 
   3   5  10    58610.70    57691.68    566.69 o 
   5   5  10   130353.57   137375.44   1117.79 o 
   0   6  10       19.46      -26.57     26.57 o 
   2   6  10     6749.88     6193.27    243.64 o 
   4   6  10     3606.93     4235.11     92.27 o 
   1   7  10    52527.49    50149.45    358.44 o 
   3   7  10    58918.84    58703.45    493.25 o 
   5   7  10    21722.13    20921.91    216.36 o 
   7   7  10    91082.10    97096.15    894.74 o 
   0   8  10    19608.66    19497.15    282.45 o 
   2   8  10     4975.18     5090.36    128.42 o 
   4   8  10     2158.10     2019.59     88.04 o 
   6   8  10      131.08      159.14     36.66 o 
   1   9  10    92598.13    97078.80    630.23 o 
   3   9  10    34925.67    32473.48    327.09 o 
   5   9  10    81605.05    86249.31    687.23 o 
   7   9  10    19726.18    16664.78    260.27 o 
   9   9  10    63597.52    68193.76    910.71 o 
   0  10  10      114.34       98.58     40.62 o 
   2  10  10     3236.60     3126.34     90.24 o 
   4  10  10     3191.05     2548.63     93.33 o 
   6  10  10     2933.43     2989.81    171.77 o 
   8  10  10      187.46      109.55     45.75 o 
   1  11  10    88235.23    90085.65    629.38 o 
   3  11  10   103426.74   113111.34    798.28 o 
   5  11  10    37379.23    33484.46    438.45 o 
   7  11  10   115930.28   126355.30   1105.59 o 
   9  11  10    16262.87    13996.03    265.86 o 
  11  11  10    78256.47    81927.89   1117.79 o 
   0  12  10    18074.39    17491.31    320.69 o 
   2  12  10     2810.94     2903.24     96.40 o 
   4  12  10       33.01       33.04     42.67 o 
   6  12  10       61.16       27.99     43.93 o 
   8  12  10        2.36       -8.61     43.06 o 
  10  12  10      151.61       61.59     52.32 o 
   1  13  10    73441.47    74498.04    580.82 o 
   3  13  10    39631.99    37806.82    467.58 o 
   5  13  10    70817.84    75106.05    779.05 o 
   7  13  10    35921.38    32549.64    476.46 o 
   9  13  10    61724.66    64196.65    676.54 o 
  11  13  10    24736.74    24835.02    402.72 o 
  13  13  10    57973.56    59718.29    989.17 o 
   0  14  10      160.40      292.31     69.31 o 
   2  14  10      361.80      229.65     52.27 o 
   4  14  10     4404.02     3506.02    150.32 o 
   6  14  10      151.79      245.78     60.79 o 
   8  14  10       77.46       62.62     55.79 o 
  10  14  10     1622.78     1693.96    122.60 o 
  12  14  10      104.37       82.62     70.56 o 
   1  15  10    40171.38    40530.19    451.10 o 
   3  15  10    42273.94    42772.63    562.17 o 
   5  15  10    26454.25    25077.91    423.47 o 
   7  15  10    53284.78    54981.41    691.56 o 
   9  15  10    17165.17    16250.29    327.60 o 
  11  15  10    36645.26    35799.95    519.17 o 
  13  15  10    22758.32    23893.76    438.50 o 
   0  16  10      517.63      582.78    114.93 o 
   2  16  10      159.08      105.91     77.12 o 
   4  16  10     7188.72     8250.17    250.55 o 
   6  16  10      598.05      342.12     84.41 o 
   8  16  10      215.46      193.25     73.49 o 
  10  16  10      144.65       61.37     67.84 o 
  12  16  10     4858.45     5519.72    220.30 o 
   1  17  10    42883.57    43751.70    617.10 o 
   3  17  10    25811.69    25288.33    504.83 o 
   5  17  10    47135.28    48662.00    660.86 o 
   7  17  10    24143.73    23547.39    451.62 o 
   9  17  10    41025.63    44019.71    597.77 o 
  11  17  10    19410.10    20262.95    403.97 o 
   0  18  10        9.04      125.81    108.40 o 
   2  18  10     1054.95      863.52    154.83 o 
   4  18  10     1387.49     1024.79    131.19 o 
   6  18  10        0.50       62.86     75.94 o 
   8  18  10     1079.79     1320.23    144.39 o 
  10  18  10      862.88     1110.12    133.99 o 
   1  19  10    26852.42    26585.61    647.89 o 
   3  19  10    27128.06    26540.48    648.28 o 
   5  19  10    21532.83    20938.08    500.39 o 
   7  19  10    27360.12    28180.14    597.20 o 
   0  20  10      142.74      -60.62     78.84 o 
   2  20  10     3577.29     4352.65    271.86 o 
   4  20  10      236.02      346.59    108.59 o 
   1   2  11      125.14      167.10     26.83 o 
   2   3  11     1750.54     2253.09     90.55 o 
   1   4  11     1458.32     1779.20     48.40 o 
   3   4  11    39255.53    40533.51    455.11 o 
   2   5  11      123.23      295.30     51.01 o 
   4   5  11     4371.22     3995.92     65.04 o 
   1   6  11     4262.53     4106.21     77.14 o 
   3   6  11     3666.34     2959.19     98.90 o 
   5   6  11     6987.59     8148.51    109.53 o 
   2   7  11      432.66      554.94     37.71 o 
   4   7  11     4576.88     4398.38     98.86 o 
   6   7  11     4018.30     4254.25    118.33 o 
   1   8  11     1750.83     1456.81     60.63 o 
   3   8  11    22102.11    21394.81    328.05 o 
   5   8  11    16420.35    15605.62    253.70 o 
   7   8  11     3244.67     3251.59    130.75 o 
   2   9  11    11225.12    11068.17    185.16 o 
   4   9  11     1571.54     1224.85    170.39 o 
   6   9  11    11535.16    12862.88    244.20 o 
   8   9  11      110.11      160.92     45.45 o 
   1  10  11     9501.70     8655.46    139.99 o 
   3  10  11     4218.81     3234.37    105.36 o 
   5  10  11     3104.50     3446.33    129.26 o 
   7  10  11     2313.29     1885.46    105.73 o 
   9  10  11     1698.00     1528.68     96.65 o 
   2  11  11      621.81      429.94     53.80 o 
   4  11  11     6845.59     6423.10    195.71 o 
   6  11  11     7525.05     8162.58    206.56 o 
   8  11  11     5997.67     5717.21    188.58 o 
  10  11  11     3837.96     3709.81    145.18 o 
   1  12  11      181.10      147.83     40.21 o 
   3  12  11     5146.32     5011.27    158.88 o 
   5  12  11     1254.49     1140.70    117.01 o 
   7  12  11     5821.62     5139.81    182.54 o 
   9  12  11     1448.19     1779.68    108.51 o 
  11  12  11      414.50      732.87     89.21 o 
   2  13  11     1769.86     1548.33     99.45 o 
   4  13  11      943.48      799.40     87.97 o 
   6  13  11      766.55      762.52     88.28 o 
   8  13  11      270.46      288.41     68.71 o 
  10  13  11       61.04      168.81     61.17 o 
  12  13  11     1713.22     2051.09    137.27 o 
   1  14  11     2398.30     2364.18    128.59 o 
   3  14  11      707.59      624.00     80.45 o 
   5  14  11      156.86      213.77     63.19 o 
   7  14  11      960.41      863.69     98.29 o 
   9  14  11     1181.80     1039.34    101.95 o 
  11  14  11      508.62      421.05     83.20 o 
  13  14  11      435.57      383.11     91.93 o 
   2  15  11       11.55       58.13     63.80 o 
   4  15  11       78.77      115.41     56.26 o 
   6  15  11       76.93       60.45     58.32 o 
   8  15  11      589.76      568.85     92.67 o 
  10  15  11     1187.19     1296.99    119.32 o 
  12  15  11      161.25       82.43     78.68 o 
   1  16  11     1062.24     1014.42    120.65 o 
   3  16  11      208.87      149.29     72.67 o 
   5  16  11     2818.96     3384.53    166.01 o 
   7  16  11      164.86      202.08     72.79 o 
   9  16  11      186.20      177.79     73.31 o 
  11  16  11     1022.32     1271.61    132.08 o 
   2  17  11      172.20       63.82     70.93 o 
   4  17  11       67.96       42.03     64.47 o 
   6  17  11     1233.20     1180.74    169.42 o 
   8  17  11      314.62      247.98     86.60 o 
  10  17  11     2121.94     2334.51    160.25 o 
   1  18  11      269.26      289.81    100.40 o 
   3  18  11      107.13      100.09     79.20 o 
   5  18  11        6.88      132.89     76.71 o 
   7  18  11       11.63       -9.29     81.47 o 
   9  18  11      648.63      641.20    123.89 o 
   2  19  11       31.92       46.73     74.10 o 
   4  19  11       89.87       44.04     80.67 o 
   6  19  11      128.60      117.90     79.48 o 
   1  20  11      102.37      277.03    106.58 o 
   3  20  11      729.33      639.14    135.06 o 
   0   0  12   307898.66   311469.91   4467.00 o 
   0   2  12   119292.63   121629.96   1315.52 o 
   2   2  12   188919.50   178522.25   1559.39 o 
   1   3  12       28.65       61.49     19.10 o 
   0   4  12   336889.69   356088.03   4384.19 o 
   2   4  12   145578.34   147541.56   1043.15 o 
   4   4  12   337357.44   360616.50   3085.68 o 
   1   5  12     2279.74     2584.84     72.87 o 
   3   5  12    11688.79    13205.37    191.22 o 
   0   6  12    96791.84    99427.22    837.83 o 
   2   6  12   174004.81   172945.72   1097.53 o 
   4   6  12   137220.41   136435.20   1101.51 o 
   6   6  12   204541.22   211319.95   1979.57 o 
   1   7  12      991.93     1003.71     66.23 o 
   3   7  12     1707.79     1489.38     72.97 o 
   5   7  12       55.26      101.71     35.79 o 
   0   8  12   140476.39   139405.31   1390.95 o 
   2   8  12    96714.91    96922.61    713.92 o 
   4   8  12   161675.88   164233.06   1340.68 o 
   6   8  12   132249.47   134541.06    991.89 o 
   8   8  12   147762.73   143090.86   1513.05 o 
   1   9  12     4002.10     3737.68    101.60 o 
   3   9  12      605.58      655.72     70.21 o 
   5   9  12     1786.49     1434.34    115.62 o 
   7   9  12     2795.64     3083.46    130.06 o 
   0  10  12   171535.30   181957.56   1516.41 o 
   2  10  12   197569.67   202599.42   1511.62 o 
   4  10  12   169978.47   175019.30   1358.17 o 
   6  10  12   171030.11   177645.33   1461.96 o 
   8  10  12   117894.44   119711.74    967.48 o 
  10  10  12    50582.39    48193.95    765.86 o 
   1  11  12     1583.38     1770.12     78.95 o 
   3  11  12     2945.53     3156.36    124.83 o 
   5  11  12     1175.64     1005.31     85.66 o 
   7  11  12        8.50      -16.89     41.40 o 
   9  11  12      197.58      227.30     60.60 o 
   0  12  12    53818.73    49578.05    884.18 o 
   2  12  12   102305.80   103943.79    927.57 o 
   4  12  12    64400.57    63721.08    905.31 o 
   6  12  12   115451.95   115351.06   1044.13 o 
   8  12  12    88870.63    89314.63    814.43 o 
  10  12  12    53679.59    49724.67    578.56 o 
  12  12  12    63449.85    67782.41   1030.62 o 
   1  13  12     1125.32     1002.15     94.36 o 
   3  13  12      237.09      230.06     58.45 o 
   5  13  12       95.99       54.78     51.28 o 
   7  13  12      950.33      758.76    103.38 o 
   9  13  12        0.75       62.84     56.26 o 
  11  13  12      330.77      426.83     83.52 o 
   0  14  12    67977.72    72557.63   1319.86 o 
   2  14  12    53308.76    48733.03    669.58 o 
   4  14  12    78461.09    78669.56    953.39 o 
   6  14  12    79552.02    82953.51    868.93 o 
   8  14  12    85260.34    82925.85    891.64 o 
  10  14  12    33194.88    34207.88    486.00 o 
  12  14  12    50850.39    46305.32    604.79 o 
  14  14  12    50023.25    56030.49    997.43 o 
   1  15  12      962.50      947.47    129.79 o 
   3  15  12      277.21      164.01     66.24 o 
   5  15  12      132.69       40.12     63.96 o 
   7  15  12      355.89      474.58     85.06 o 
   9  15  12      603.34      396.47     84.91 o 
  11  15  12        5.42       17.15     66.94 o 
  13  15  12      323.89      341.18    101.62 o 
   0  16  12    48375.44    45869.23   1473.07 o 
   2  16  12    74616.32    76511.65   1115.36 o 
   4  16  12    52144.55    52004.60    754.92 o 
   6  16  12    93463.98    94860.91   1125.84 o 
   8  16  12    65291.05    68483.93    827.89 o 
  10  16  12    44131.61    41808.62    576.83 o 
  12  16  12    45214.98    47968.55    648.62 o 
   1  17  12     1135.41     1114.02    151.59 o 
   3  17  12     1936.30     1936.72    177.04 o 
   5  17  12      170.56      109.01     81.02 o 
   7  17  12      594.12      857.74    132.55 o 
   9  17  12      271.34      274.90    103.99 o 
   0  18  12    72623.24    74386.06   1426.16 o 
   2  18  12    35938.52    32027.60    705.86 o 
   4  18  12    68502.64    71781.19   1142.94 o 
   6  18  12    53206.18    54486.45    983.31 o 
   8  18  12    61976.12    64407.04    947.24 o 
   1  19  12        0.11      -38.07     77.22 o 
   3  19  12       62.35       71.53     92.73 o 
   5  19  12        0.00       99.37     88.92 o 
   0  20  12    34077.55    31568.39   1273.47 o 
   2  20  12    67201.41    71546.03   1195.19 o 
   1   2  13     4562.19     4206.73    122.34 o 
   2   3  13      159.50      130.11     24.48 o 
   1   4  13        4.37       51.05     22.65 o 
   3   4  13    14823.77    15379.46    184.44 o 
   2   5  13     5101.56     4720.50    105.11 o 
   4   5  13       76.10       83.21     28.27 o 
   1   6  13     1224.72     1065.66     51.62 o 
   3   6  13     6855.24     7066.75    143.13 o 
   5   6  13      190.83      160.99     36.71 o 
   2   7  13      550.07      484.45     49.20 o 
   4   7  13      254.35      287.74     59.14 o 
   6   7  13     9980.11    11260.23    194.54 o 
   1   8  13     5851.17     5607.86    125.68 o 
   3   8  13    24038.66    24893.47    318.29 o 
   5   8  13     1878.07     1690.88     99.09 o 
   7   8  13       84.56       55.22     39.02 o 
   2   9  13     2931.11     3135.16    109.42 o 
   4   9  13      693.30      858.70     71.74 o 
   6   9  13      199.73      286.99     57.80 o 
   8   9  13      704.36      818.64     75.38 o 
   1  10  13     1573.57     1537.45    116.05 o 
   3  10  13      463.65      251.98     51.27 o 
   5  10  13     3430.25     2898.55    120.53 o 
   7  10  13     2487.97     2067.27    103.04 o 
   9  10  13     5247.74     5251.08    160.75 o 
   2  11  13     2600.29     2174.41    118.60 o 
   4  11  13      326.15       93.40     44.78 o 
   6  11  13        3.67       75.44     47.13 o 
   8  11  13     4748.56     3687.53    159.34 o 
  10  11  13        0.26       -3.99     50.89 o 
   1  12  13     7952.69     7854.96    269.40 o 
   3  12  13     6041.71     5734.35    195.47 o 
   5  12  13     3584.87     2828.69    131.50 o 
   7  12  13      754.28      930.64     95.04 o 
   9  12  13      265.27      187.02     60.74 o 
  11  12  13     2737.71     2711.15    141.12 o 
   2  13  13       65.33       93.52     83.31 o 
   4  13  13      365.11      555.38     85.43 o 
   6  13  13        4.15       70.41     52.27 o 
   8  13  13       23.96       12.51     51.74 o 
  10  13  13     1014.17     1059.34    105.09 o 
  12  13  13       55.37       27.20     71.92 o 
   1  14  13      970.01     1086.05    158.91 o 
   3  14  13      281.38      262.68     82.25 o 
   5  14  13     4925.56     5112.27    208.40 o 
   7  14  13       17.57       86.95     58.82 o 
   9  14  13     1147.46     1018.98    106.28 o 
  11  14  13      424.58      490.24     94.33 o 
  13  14  13        2.80       -7.59     74.47 o 
   2  15  13      620.67     1075.30    464.82 o 
   4  15  13      470.55      446.53     99.06 o 
   6  15  13     1379.20     1305.77    146.67 o 
   8  15  13        0.20       23.07     73.70 o 
  10  15  13     1164.67     1201.05    121.53 o 
  12  15  13      127.25      162.87     83.98 o 
   1  16  13      611.28      886.92    135.57 o 
   3  16  13       55.71      -53.02     53.02 o 
   5  16  13        0.33       -6.64     64.68 o 
   7  16  13      141.31      214.24     83.66 o 
   9  16  13      527.88      600.80    112.32 o 
  11  16  13      377.02      410.51    104.58 o 
   2  17  13      790.57      788.14    139.57 o 
   4  17  13        3.16      -22.29     73.67 o 
   6  17  13     1298.61     1154.50    175.71 o 
   8  17  13      440.19      334.62    119.28 o 
  10  17  13      724.34     1206.46    152.19 o 
   1  18  13      389.87      619.65    136.23 o 
   3  18  13      223.43      228.52    101.96 o 
   5  18  13      430.78      538.81    127.91 o 
   7  18  13      770.89      822.27    157.65 o 
   2  19  13      130.66      233.60    107.94 o 
   4  19  13      447.43      384.92    118.15 o 
   6  19  13       88.70      124.09     99.96 o 
   1   1  14   174592.69   184126.58   1363.01 o 
   0   2  14     2083.83     1841.33    137.82 o 
   1   3  14   126921.38   125266.39   1147.36 o 
   3   3  14   143692.05   161473.73   1465.81 o 
   0   4  14     6732.53     7446.13    195.38 o 
   2   4  14       19.76       82.90     33.31 o 
   1   5  14    74010.84    80256.21    694.71 o 
   3   5  14    53638.56    47339.95    438.62 o 
   5   5  14    30164.94    35790.93    653.69 o 
   0   6  14      932.67     1157.74    120.18 o 
   2   6  14       69.05      100.91     30.23 o 
   4   6  14      138.92      115.78     41.36 o 
   1   7  14    27512.96    25154.71    339.21 o 
   3   7  14    54958.91    60870.95    557.82 o 
   5   7  14    11515.58     8681.65    165.13 o 
   7   7  14    63278.02    66935.21    871.21 o 
   0   8  14        1.96       74.50     73.09 o 
   2   8  14      638.12      782.94     62.93 o 
   4   8  14      303.97      478.76     57.19 o 
   6   8  14      848.01      850.14     68.18 o 
   1   9  14    79816.59    85692.53    843.25 o 
   3   9  14    49511.53    44794.05    486.86 o 
   5   9  14    62827.21    70681.83    679.64 o 
   7   9  14    19251.16    16870.08    267.33 o 
   9   9  14    70054.05    76868.82   1003.24 o 
   0  10  14      266.98      146.10     70.98 o 
   2  10  14      234.19      488.83     68.67 o 
   4  10  14       44.84       16.49     55.70 o 
   6  10  14      162.28      133.83     77.34 o 
   8  10  14      466.65      435.45     66.11 o 
   1  11  14    97467.29    96368.75   1253.83 o 
   3  11  14   103445.56   113564.13   1111.50 o 
   5  11  14    47038.46    42706.71    513.13 o 
   7  11  14    76223.70    81755.25    743.04 o 
   9  11  14    22392.05    20223.41    330.92 o 
  11  11  14    35204.46    37487.46    740.48 o 
   0  12  14     3014.74     3990.53    505.31 o 
   2  12  14     1191.15      690.78    103.12 o 
   4  12  14     1354.51     1523.58    255.83 o 
   6  12  14        4.83      -36.22     44.93 o 
   8  12  14      320.44      327.42     69.19 o 
  10  12  14      803.47      724.17     89.19 o 
   1  13  14    44028.58    45894.26    798.77 o 
   3  13  14    29941.05    27831.88    560.18 o 
   5  13  14    57347.24    62035.52    786.31 o 
   7  13  14    24489.43    22706.51    445.99 o 
   9  13  14    62554.20    65041.94    690.61 o 
  11  13  14    15306.97    14359.48    307.39 o 
  13  13  14    52874.05    55813.79    959.29 o 
   0  14  14       26.64      210.72     98.26 o 
   2  14  14        0.24       10.36     52.30 o 
   4  14  14      347.62      508.86    102.00 o 
   6  14  14      656.84      630.32    104.61 o 
   8  14  14      279.83      330.23     83.84 o 
  10  14  14       99.25      109.16     72.59 o 
  12  14  14       42.35       -3.67     80.41 o 
   1  15  14    41908.11    42322.91    759.72 o 
   3  15  14    48596.52    50230.79    844.20 o 
   5  15  14    28922.15    28690.89    619.56 o 
   7  15  14    51645.04    54972.36    923.01 o 
   9  15  14    28267.75    28582.00    525.50 o 
  11  15  14    33231.02    34230.91    567.65 o 
   0  16  14     1719.40     1214.44    265.66 o 
   2  16  14      491.00      754.77    126.98 o 
   4  16  14     1488.53     1283.01    160.09 o 
   6  16  14      971.99     1096.36    158.60 o 
   8  16  14       65.27       31.99     89.61 o 
  10  16  14        4.95       21.28     86.05 o 
   1  17  14    25652.97    25174.09    607.42 o 
   3  17  14    22957.25    21181.25    555.76 o 
   5  17  14    32066.84    31846.32    701.99 o 
   7  17  14    21798.56    21938.70    584.42 o 
   9  17  14    31090.96    32751.64    637.05 o 
   0  18  14       85.39        4.22    132.13 o 
   2  18  14     2978.86     3978.61    253.13 o 
   4  18  14       31.05      198.98    102.43 o 
   6  18  14      220.98      219.73    100.09 o 
   1  19  14    19672.60    19196.98    679.34 o 
   3  19  14    24962.19    25782.78    656.25 o 
   1   2  15     2453.13     1868.83     63.28 o 
   2   3  15        0.97       72.58     26.05 o 
   1   4  15      212.23      125.75     32.99 o 
   3   4  15     1725.75      928.03     48.86 o 
   2   5  15       54.76       15.82     24.41 o 
   4   5  15     2310.42     1427.18     64.06 o 
   1   6  15     8213.14     8311.24    308.76 o 
   3   6  15      894.23     1092.57     72.43 o 
   5   6  15     4235.90     3069.73     96.29 o 
   2   7  15     2837.77     2355.50    104.89 o 
   4   7  15       59.09       54.99     34.08 o 
   6   7  15     6402.29     6081.37    143.05 o 
   1   8  15     5152.95     5317.49    187.93 o 
   3   8  15     7696.61     6588.44    177.13 o 
   5   8  15     4762.85     3527.14    142.34 o 
   7   8  15       29.57       70.42     38.20 o 
   2   9  15     2464.38     2258.13    135.21 o 
   4   9  15        2.38       18.93     39.30 o 
   6   9  15      500.43      362.35     56.18 o 
   8   9  15       99.05      114.20     45.47 o 
   1  10  15     2865.84     2096.56    136.03 o 
   3  10  15     4466.51     5321.15    208.39 o 
   5  10  15    10845.85     9255.32    238.28 o 
   7  10  15       24.45       15.43     43.39 o 
   9  10  15     3233.84     2682.70    122.71 o 
   2  11  15     1304.35     1213.58    120.29 o 
   4  11  15     3118.97     3268.83    176.56 o 
   6  11  15     1266.98     1217.53    107.37 o 
   8  11  15      118.22       84.07     55.06 o 
  10  11  15      711.64      929.48    104.33 o 
   1  12  15     2835.05     2559.33    162.53 o 
   3  12  15     1109.67      407.62    160.24 o 
   5  12  15     2271.96     1506.42    136.94 o 
   7  12  15     2618.70     2526.68    135.71 o 
   9  12  15     2102.44     2024.78    122.26 o 
  11  12  15      897.07      744.15    108.12 o 
   2  13  15     2297.87     2028.75    157.34 o 
   4  13  15      328.73      392.03    122.61 o 
   6  13  15      866.33      754.31    118.48 o 
   8  13  15      212.30      199.78     72.65 o 
  10  13  15      552.51      426.91     90.52 o 
  12  13  15      163.07      153.18     84.76 o 
   1  14  15      247.39      271.28     89.48 o 
   3  14  15      562.18      536.19    106.29 o 
   5  14  15      703.08      693.70    123.07 o 
   7  14  15     1245.28     1174.43    151.96 o 
   9  14  15       37.30       99.87     76.48 o 
  11  14  15      424.63      471.94    107.06 o 
  13  14  15      751.01      756.77    134.13 o 
   2  15  15        9.77       10.01     88.75 o 
   4  15  15      791.28      928.83    138.94 o 
   6  15  15      805.25      768.97    127.94 o 
   8  15  15      198.44      201.49     92.41 o 
  10  15  15     2064.65     2178.31    180.47 o 
  12  15  15      311.77      291.19    118.92 o 
   1  16  15      268.49      408.96    108.35 o 
   3  16  15     1655.33     2116.44    184.31 o 
   5  16  15      788.60      602.64    161.51 o 
   7  16  15      126.34       64.87     92.87 o 
   9  16  15      213.81      280.75    113.65 o 
   2  17  15       48.92        9.45     76.11 o 
   4  17  15      515.81      650.48    134.88 o 
   6  17  15      577.37      754.30    139.59 o 
   8  17  15      491.21      506.80    126.07 o 
   1  18  15       41.73      -44.23     97.05 o 
   3  18  15     1533.09     2058.76    201.00 o 
   5  18  15       44.81       70.85     96.72 o 
   2  19  15      339.09      295.03    151.11 o 
   0   0  16    96530.71    96734.85   1518.05 o 
   0   2  16    45208.80    37319.63    598.79 o 
   2   2  16   197449.88   216137.02   2818.93 o 
   1   3  16      222.50      362.33     38.84 o 
   0   4  16   213011.92   229347.66   3523.84 o 
   2   4  16   127143.54   116627.95    972.51 o 
   4   4  16   292265.66   325116.81   2819.39 o 
   1   5  16     5561.48     5455.92    472.98 o 
   3   5  16    16985.18    17120.49    234.36 o 
   0   6  16    74289.34    68292.52   1356.40 o 
   2   6  16   165967.95   177228.66   1680.66 o 
   4   6  16   120879.87   112757.87    816.71 o 
   6   6  16   157946.52   164389.31   2067.97 o 
   1   7  16     6855.52     3731.87   2031.09 o 
   3   7  16    11036.68    11515.20    417.12 o 
   5   7  16      834.24      826.21     61.89 o 
   0   8  16   142487.53   148317.58   2596.14 o 
   2   8  16    94600.73    95376.05   1069.00 o 
   4   8  16   163642.58   169842.17   1453.55 o 
   6   8  16   112469.02   112402.98    911.48 o 
   8   8  16   122926.69   124393.04   1371.44 o 
   1   9  16     4998.80     4748.90    187.94 o 
   3   9  16      803.14      854.27    216.46 o 
   5   9  16     1810.90     1784.66    190.51 o 
   7   9  16        4.43       -1.26     41.29 o 
   0  10  16   123017.61   127003.05   2393.74 o 
   2  10  16   102732.20    98320.47   1148.53 o 
   4  10  16   114754.98   113562.39   2195.62 o 
   6  10  16   108057.09   109148.95   1010.08 o 
   8  10  16    98301.44    99799.52    941.09 o 
  10  10  16    75469.79    75862.98   1035.83 o 
   1  11  16       63.08       67.96     58.59 o 
   3  11  16       78.70       10.17     49.26 o 
   5  11  16      284.51      236.90     73.56 o 
   7  11  16       93.93      117.54     57.74 o 
   9  11  16       14.13       46.79     56.27 o 
   0  12  16    64686.90    65703.40   1571.46 o 
   2  12  16    75221.38    74052.27    996.96 o 
   4  12  16    59857.88    59739.71   1109.80 o 
   6  12  16    75499.49    72551.74   1036.92 o 
   8  12  16    59350.88    59024.01    690.50 o 
  10  12  16    51166.52    50429.36    650.51 o 
  12  12  16    36919.36    35731.01    956.51 o 
   1  13  16      710.28     1092.86    190.34 o 
   3  13  16     2107.87     1972.10    153.17 o 
   5  13  16       97.38      251.48     82.97 o 
   7  13  16      722.26      997.76    124.20 o 
   9  13  16      163.45      117.05     76.99 o 
  11  13  16       13.22       54.77     79.09 o 
   0  14  16    68302.38    68717.00   1733.11 o 
   2  14  16    54904.44    55283.82   1702.20 o 
   4  14  16    66224.69    65404.15    984.82 o 
   6  14  16    63745.80    64744.45   1165.45 o 
   8  14  16    81634.50    82488.67   1013.88 o 
  10  14  16    51667.30    53668.91    794.34 o 
  12  14  16    52428.93    51867.47    720.87 o 
   1  15  16      130.95      139.75     79.36 o 
   3  15  16      516.05      250.77     91.69 o 
   5  15  16      892.04      782.10    129.23 o 
   7  15  16        0.02      -21.16     76.47 o 
   9  15  16      677.15      911.80    139.30 o 
  11  15  16      291.33      439.56    130.32 o 
   0  16  16    39642.50    35277.77   1227.09 o 
   2  16  16    83424.58    84580.81   1218.24 o 
   4  16  16    37936.29    35945.38    929.96 o 
   6  16  16    66091.73    67445.20   1077.83 o 
   8  16  16    50775.91    51937.63    803.82 o 
  10  16  16    37906.63    36359.94    675.39 o 
   1  17  16     1434.03     1646.41    324.69 o 
   3  17  16       46.94      117.03     96.63 o 
   5  17  16      904.26      863.30    146.43 o 
   7  17  16        9.63       36.78     93.84 o 
   0  18  16    72788.63    78445.17   2111.21 o 
   2  18  16    58043.48    59006.42   1030.61 o 
   4  18  16    64363.38    66612.48   1111.21 o 
   1   2  17      154.08      317.54     38.66 o 
   2   3  17      499.99      421.53     41.59 o 
   1   4  17     6547.42     7587.45    286.74 o 
   3   4  17       80.00       50.62     25.01 o 
   2   5  17     1632.99     1419.34    126.50 o 
   4   5  17    12035.69    12381.82    201.18 o 
   1   6  17     1598.24     2221.12    135.64 o 
   3   6  17      854.30     1020.94    113.61 o 
   5   6  17      222.41      284.36     45.33 o 
   2   7  17      742.19      699.63    101.78 o 
   4   7  17       25.92       13.02     43.83 o 
   6   7  17       64.70      105.92     38.57 o 
   1   8  17     6263.25     6820.84    262.89 o 
   3   8  17      530.23      551.09     83.47 o 
   5   8  17     6364.35     5863.04    301.08 o 
   7   8  17     2986.21     3060.26    218.12 o 
   2   9  17     2668.33     2382.22    196.86 o 
   4   9  17      815.19      469.56     82.33 o 
   6   9  17     1201.57     1366.06    106.58 o 
   8   9  17     3854.27     3474.49    141.90 o 
   1  10  17     2079.92     1638.18    267.06 o 
   3  10  17     1574.92     1017.37    106.99 o 
   5  10  17      547.06      316.73     76.49 o 
   7  10  17       23.53       35.08     52.93 o 
   9  10  17     1323.07     1424.82    109.60 o 
   2  11  17      161.90       72.09     60.09 o 
   4  11  17      509.42      407.52     86.25 o 
   6  11  17     1665.68     1551.23    120.66 o 
   8  11  17      319.57      285.89     81.88 o 
  10  11  17      113.61       48.97     72.63 o 
   1  12  17     4129.48     3961.88    244.45 o 
   3  12  17     1485.62     1346.66    131.84 o 
   5  12  17     2175.29     1552.08    142.78 o 
   7  12  17      887.84      530.31     95.94 o 
   9  12  17     1221.36     1427.72    162.10 o 
  11  12  17      133.31      316.29    101.40 o 
   2  13  17       51.96       50.64     62.00 o 
   4  13  17      134.71      222.68     77.89 o 
   6  13  17     1583.48     1612.27    148.75 o 
   8  13  17        1.10       -4.40     70.25 o 
  10  13  17      710.12      723.98    160.45 o 
  12  13  17      394.54      609.54    149.11 o 
   1  14  17       34.92      132.58     84.08 o 
   3  14  17      397.23      278.36     84.34 o 
   5  14  17      105.44       52.17     78.92 o 
   7  14  17      150.65      113.34     80.67 o 
   9  14  17      243.04      179.44     95.31 o 
  11  14  17      220.44      192.41    123.15 o 
   2  15  17      115.27       84.45     71.74 o 
   4  15  17      819.83      898.33    141.42 o 
   6  15  17        2.43       82.57     83.91 o 
   8  15  17      531.26      603.05    120.90 o 
  10  15  17      136.06      306.46    118.29 o 
   1  16  17     1132.18      949.55    176.84 o 
   3  16  17     3116.01     4269.63    452.42 o 
   5  16  17       28.47      -11.63     69.96 o 
   7  16  17      399.51      515.34    117.77 o 
   9  16  17      460.02      558.68    125.75 o 
   2  17  17       18.01       92.54    117.37 o 
   4  17  17      365.93      383.83    140.81 o 
   6  17  17      205.18      191.91     94.95 o 
   1  18  17        0.42      -80.12    106.83 o 
   3  18  17     1237.29     1819.96    202.00 o 
   1   1  18    19009.31    18998.10    470.88 o 
   0   2  18    23610.92    25118.59    406.93 o 
   1   3  18    88975.76    90645.83    905.10 o 
   3   3  18   141309.91   157618.44   2559.60 o 
   0   4  18     5563.47     4489.49    245.98 o 
   2   4  18     2709.13     2469.48    108.07 o 
   1   5  18    43068.75    45087.24    845.47 o 
   3   5  18    54809.38    51409.99    635.91 o 
   5   5  18    85708.25    94101.68   1872.96 o 
   0   6  18     2401.45     2704.38    215.06 o 
   2   6  18      725.71      840.59     98.16 o 
   4   6  18      592.08      515.62     77.70 o 
   1   7  18    59950.33    57325.11    884.52 o 
   3   7  18    54126.82    60035.99    754.46 o 
   5   7  18    31132.34    28283.09    407.45 o 
   7   7  18    34671.09    34706.21    856.01 o 
   0   8  18    15246.70    15973.25    587.54 o 
   2   8  18     3268.50     1967.84    208.03 o 
   4   8  18     2022.95     1551.05    105.02 o 
   6   8  18     1295.23     1195.52    114.21 o 
   1   9  18    52617.30    52228.13    888.04 o 
   3   9  18    26355.82    23881.71    452.49 o 
   5   9  18    70090.57    73533.84    806.97 o 
   7   9  18    23679.92    22144.88    454.32 o 
   9   9  18    64761.92    68603.49   1156.36 o 
   2  10  18      239.76      440.82    115.09 o 
   4  10  18     1738.34     1752.96    132.16 o 
   6  10  18       12.60       28.37     47.45 o 
   8  10  18        6.43       54.74     69.07 o 
   1  11  18    54360.42    53884.99    967.57 o 
   3  11  18    40977.92    44282.46    703.02 o 
   5  11  18    21481.07    19873.44    447.73 o 
   7  11  18    51721.30    54993.76    719.36 o 
   9  11  18    17815.56    16802.71    436.98 o 
  11  11  18    53109.59    57442.69   1582.71 o 
   0  12  18        0.27       11.24     98.39 o 
   2  12  18        8.01       -9.25     53.56 o 
   4  12  18     1554.50     1613.95    142.54 o 
   6  12  18     1373.60     1175.92    120.21 o 
   8  12  18      639.37      987.81    186.76 o 
  10  12  18     1588.64     1846.76    181.51 o 
   1  13  18    50175.63    49724.60    976.24 o 
   3  13  18    21477.11    19218.91    468.48 o 
   5  13  18    34364.98    34702.97    658.12 o 
   7  13  18    26872.17    26111.03    493.48 o 
   9  13  18    39001.54    40810.26    655.78 o 
  11  13  18    26662.38    25892.98    606.83 o 
   0  14  18      285.41      387.95    168.67 o 
   2  14  18       39.39      207.04    165.16 o 
   4  14  18     1314.40     1502.63    152.63 o 
   6  14  18      333.27      464.78    108.08 o 
   8  14  18        2.64        1.59     79.17 o 
  10  14  18        0.10       46.39    106.70 o 
   1  15  18    35525.52    33909.76    840.55 o 
   3  15  18    27244.31    26460.87    739.37 o 
   5  15  18    18151.79    17597.54    582.96 o 
   7  15  18    48059.80    50501.57    766.10 o 
   9  15  18    14871.43    14957.11    409.56 o 
   0  16  18      470.61      732.32    223.49 o 
   2  16  18      347.36      163.09    111.75 o 
   4  16  18       25.01      150.98     82.89 o 
   6  16  18      266.93      164.96     84.95 o 
   8  16  18      104.30      186.35    112.43 o 
   1  17  18    62669.35    69218.18   2206.79 o 
   3  17  18    25368.95    25588.46    631.13 o 
   5  17  18    31897.79    32767.21    725.49 o 
   0  18  18     1509.64     1623.47    281.12 o 
   1   2  19     1173.33      701.09     82.77 o 
   2   3  19       36.12       17.01     47.58 o 
   1   4  19       34.93       -8.93     36.77 o 
   3   4  19      581.38      974.00    100.25 o 
   2   5  19     1885.67     1563.22     99.67 o 
   4   5  19     5711.93     4466.59    204.16 o 
   1   6  19     7576.96     7208.65    248.96 o 
   3   6  19    10914.46    11053.69    261.18 o 
   5   6  19        6.66       34.73     64.58 o 
   2   7  19     2982.09     3280.73    238.25 o 
   4   7  19      226.58      376.39     86.54 o 
   6   7  19      265.76      183.87     84.45 o 
   1   8  19     1254.29     1136.24    121.21 o 
   3   8  19     1623.19     1231.12    127.21 o 
   5   8  19      136.18      232.62     67.10 o 
   7   8  19    12722.33    11935.59    392.02 o 
   2   9  19     4458.16     4600.76    232.42 o 
   4   9  19     5665.98     5249.63    208.21 o 
   6   9  19      385.08      347.57     76.55 o 
   8   9  19      163.65       41.36    113.15 o 
   1  10  19     7090.32     7251.45    303.58 o 
   3  10  19     7311.62     7061.13    248.62 o 
   5  10  19       19.07       28.43     52.29 o 
   7  10  19      104.89      195.52     70.75 o 
   9  10  19       39.72       -1.03    116.66 o 
   2  11  19     2551.44     2181.44    182.87 o 
   4  11  19     3491.28     3231.64    183.22 o 
   6  11  19      827.62      708.61     99.82 o 
   8  11  19     1359.14     1699.95    150.75 o 
  10  11  19       22.16       23.64    121.21 o 
   1  12  19       18.52       96.99    105.42 o 
   3  12  19       29.82       79.46     65.65 o 
   5  12  19     3526.86     3206.53    194.74 o 
   7  12  19      246.96      213.80     82.10 o 
   9  12  19     1032.93     1551.30    187.74 o 
  11  12  19      521.12      384.97    163.84 o 
   2  13  19      875.59      880.57    151.06 o 
   4  13  19     3018.06     3458.11    207.14 o 
   6  13  19      402.11      358.00     90.80 o 
   8  13  19       43.99       44.00     78.08 o 
  10  13  19     2088.59     2063.41    253.74 o 
   1  14  19     1910.66     2015.35    297.99 o 
   3  14  19      481.94      599.19    120.00 o 
   5  14  19      116.47      190.23     86.48 o 
   7  14  19       46.52       80.77     73.65 o 
   9  14  19       36.53      103.06    100.49 o 
   2  15  19      816.69      995.99    177.36 o 
   4  15  19      402.47      457.87    113.04 o 
   6  15  19      520.88      635.51    118.83 o 
   8  15  19      265.57      239.19    110.01 o 
   1  16  19      268.76      413.77    158.83 o 
   3  16  19      436.17      732.58    160.00 o 
   5  16  19      382.24      472.60    112.87 o 
   7  16  19      542.46      722.03    134.01 o 
   2  17  19       26.15      -35.47     86.64 o 
   4  17  19        0.58        2.38     89.68 o 
   2   4  20    97993.05    84514.85   1104.63 o 
   4   4  20   164521.22   180146.00   2958.79 o 
   1   5  20     3877.47     4010.09    149.94 o 
   3   5  20     1801.13     1784.40    140.05 o 
   0   6  20    73630.81    68903.95   1402.79 o 
   2   6  20   154032.05   170071.61   1645.40 o 
   4   6  20    87595.02    81363.32   2599.66 o 
   6   6  20   128309.94   136125.41   2465.42 o 
   1   7  20        3.12       85.79     56.40 o 
   3   7  20     1737.12     1569.63    113.14 o 
   5   7  20     3138.71     2839.33    189.83 o 
   0   8  20   114683.48   110003.72   2092.94 o 
   2   8  20    86856.38    83632.70   1295.26 o 
   4   8  20    97925.03    97363.23   1117.41 o 
   6   8  20    84845.84    83599.49   2166.03 o 
   8   8  20    79054.60    76467.49   1717.64 o 
   1   9  20     5015.27     4829.96    241.52 o 
   3   9  20      310.45      164.12     67.59 o 
   5   9  20      113.22      126.40     51.33 o 
   7   9  20     2882.33     2769.18    245.28 o 
   0  10  20    79354.96    81873.43   1771.06 o 
   2  10  20    70217.17    67018.57   1439.33 o 
   4  10  20    60077.17    59542.78   1170.86 o 
   6  10  20    72092.73    71234.05    959.71 o 
   8  10  20    64649.82    66300.78   1148.96 o 
  10  10  20    53530.07    55269.63   1508.21 o 
   1  11  20      272.11      458.38    128.61 o 
   3  11  20      659.84      623.78    120.42 o 
   5  11  20       45.50       97.10     68.43 o 
   7  11  20      306.66       76.80    117.18 o 
   9  11  20       52.87       58.50    125.19 o 
   0  12  20    98506.44    98181.21   2144.95 o 
   2  12  20    79924.97    83067.31   1342.26 o 
   4  12  20    62175.48    60771.61    901.30 o 
   6  12  20    82117.34    84833.57   1132.48 o 
   8  12  20    60801.13    60800.26   1138.48 o 
  10  12  20    65696.77    68466.48   1266.21 o 
  12  12  20    53292.44    58055.53   1678.29 o 
   1  13  20     1315.59     1049.16    165.98 o 
   3  13  20       26.86      -16.20     72.75 o 
   5  13  20     3669.68     3305.65    206.59 o 
   7  13  20      491.77      744.72    127.05 o 
   9  13  20      392.34      173.36    157.22 o 
  11  13  20      280.01       44.21    166.50 o 
   0  14  20    83536.79    82708.35   2000.17 o 
   2  14  20    34348.68    31565.09    784.69 o 
   4  14  20    49733.39    49107.01    838.75 o 
   6  14  20    45722.60    44108.33    788.31 o 
   8  14  20    46883.84    46511.73    836.00 o 
   1  15  20       27.35      -44.43     92.77 o 
   3  15  20      789.39     1782.91    704.91 o 
   5  15  20     3299.18     3971.14    239.91 o 
   7  15  20      555.55      421.74    125.30 o 
   0  16  20    81401.55    85875.18   2157.60 o 
   2  16  20    62557.37    65464.70   1295.69 o 
   4  16  20    45528.76    43907.50    835.51 o 
   6  16  20    62082.70    65268.55    918.73 o 
   1  17  20      192.08      -84.41     84.41 o 
   3   4  21      547.81      399.64     88.40 o 
   2   5  21     2015.43     1941.50    151.10 o 
   4   5  21     2363.45     2097.08    155.04 o 
   1   6  21     6300.52     6867.64    261.44 o 
   3   6  21     1022.37      851.81    130.02 o 
   5   6  21      182.12      213.32     87.04 o 
   2   7  21      973.90      930.19    126.28 o 
   4   7  21      232.54       97.75     86.86 o 
   6   7  21       37.53        8.10     81.96 o 
   1   8  21      377.69      335.97     89.39 o 
   3   8  21     4050.71     3795.85    225.67 o 
   5   8  21      895.71      696.34    129.92 o 
   7   8  21     3696.10     3456.30    231.07 o 
   2   9  21      764.97      648.85    146.18 o 
   4   9  21      463.47      232.51    100.00 o 
   6   9  21      346.79      347.24    116.76 o 
   8   9  21      530.06      608.64    147.17 o 
   1  10  21     6839.32     6605.99    352.81 o 
   3  10  21     1874.80     1433.61    151.57 o 
   5  10  21      108.21      240.74    134.23 o 
   7  10  21        0.32      -39.31     90.45 o 
   9  10  21        0.16        0.80    116.76 o 
   2  11  21      277.54      282.99     89.70 o 
   4  11  21      206.75      202.52    124.40 o 
   6  11  21        0.03      -35.06    101.38 o 
   8  11  21      161.45       31.24    121.07 o 
  10  11  21        1.11      -40.62    126.92 o 
   1  12  21      485.97      691.05    135.47 o 
   3  12  21      218.70      121.13     77.99 o 
   5  12  21      898.20      379.46     90.11 o 
   7  12  21     1095.03      807.06    178.51 o 
   9  12  21       17.05      -99.03    122.23 o 
  11  12  21      222.63      148.82    162.39 o 
   2  13  21      287.89      243.17    137.75 o 
   4  13  21      156.64       12.32     78.91 o 
   6  13  21      145.77      241.45    144.13 o 
   8  13  21      673.32      867.94    194.29 o 
  10  13  21      457.55      839.08    286.04 o 
   1  14  21     3893.31     4091.68    465.96 o 
   3  14  21     2634.17     2493.65    214.74 o 
   5  14  21       79.90      159.64     79.28 o 
   7  14  21      152.42       60.10    152.82 o 
   2  15  21      114.38      115.49     89.62 o 
   4  15  21        8.15      -49.88     71.52 o 
   6  15  21      235.48      284.80    101.27 o 
   1  16  21        0.50      -79.62     82.93 o 
   3  16  21      178.80       80.17     94.03 o 
   5   5  22    49576.44    51549.00   1194.76 o 
   4   6  22     6388.81     5927.76    259.84 o 
   3   7  22    48635.04    51534.15   1541.94 o 
   5   7  22    27932.70    26807.95    588.84 o 
   7   7  22    85500.03    90967.66   1904.59 o 
   2   8  22      353.48      251.11    180.62 o 
   4   8  22        1.80       83.02     91.97 o 
   6   8  22     1452.14     1210.12    159.03 o 
   1   9  22    50691.09    53105.00   1307.21 o 
   3   9  22    38195.71    36315.36   1073.18 o 
   5   9  22    37649.62    39372.46    785.16 o 
   7   9  22    23450.36    22302.23    701.39 o 
   9   9  22    34678.61    35617.92   1123.07 o 
   0  10  22     1158.70     1193.35    209.43 o 
   2  10  22      582.22      633.93    177.11 o 
   4  10  22      889.68      860.24    156.65 o 
   6  10  22      343.56      426.70    136.35 o 
   8  10  22        7.55       65.21    118.26 o 
   1  11  22    25624.05    24850.74    623.12 o 
   3  11  22    35705.90    35883.58   1099.18 o 
   5  11  22    24223.13    22563.69    607.24 o 
   7  11  22    48522.82    51213.16   1004.26 o 
   9  11  22    19439.21    17465.22    650.09 o 
  11  11  22    36138.45    40224.07   1325.48 o 
   0  12  22       12.21        7.03    113.85 o 
   2  12  22      960.90     1105.46    159.90 o 
   4  12  22      277.73      306.46    144.78 o 
   6  12  22       17.70      -24.14    121.87 o 
   8  12  22       27.21       -5.36    126.21 o 
  10  12  22        7.48      -17.86    166.10 o 
   1  13  22    34414.59    35709.74    826.20 o 
   3  13  22    22881.04    22295.41    630.54 o 
   5  13  22    45468.98    48910.16   1003.34 o 
   7  13  22    17600.06    16999.07    576.86 o 
   9  13  22    38711.76    43633.00    985.88 o 
   2  14  22      317.85      246.04     97.11 o 
   4  14  22      201.84       89.76     74.30 o 
   6  14  22       98.11     -117.33    133.53 o 
   1  15  22    21962.44    21062.67   1168.05 o 
   3  15  22    21339.50    20861.48    652.15 o 
   5  15  22    15468.30    14684.58    572.29 o 
   5   6  23      287.24      261.76    132.13 o 
   4   7  23     2134.68     2095.81    196.22 o 
   6   7  23     2423.20     2429.58    199.41 o 
   3   8  23      726.79      588.95    170.08 o 
   5   8  23      371.58      518.13    128.17 o 
   7   8  23       31.67        9.49    100.44 o 
   2   9  23      255.99      305.02    143.37 o 
   4   9  23     1069.76     1096.12    288.85 o 
   6   9  23       31.19      -25.38    141.26 o 
   8   9  23      136.77       99.26    123.54 o 
   1  10  23        3.81       -5.62    109.64 o 
   3  10  23     1054.43     1345.09    205.92 o 
   5  10  23      813.94      852.42    166.84 o 
   7  10  23     1097.23     1258.63    192.70 o 
   9  10  23       60.41       63.49    130.35 o 
   2  11  23       83.26       88.55    111.04 o 
   4  11  23      850.88      930.45    250.20 o 
   6  11  23      550.60      374.98    141.10 o 
   8  11  23      902.35     1216.30    206.67 o 
  10  11  23      101.21      102.13    151.43 o 
   1  12  23     1117.71      906.61    212.25 o 
   3  12  23      524.94      715.45    209.43 o 
   5  12  23        1.58      -40.78    117.66 o 
   7  12  23      185.71      355.55    164.80 o 
   9  12  23       13.38     -145.56    145.56 o 
   2  13  23        7.06      -78.71    116.66 o 
   4  13  23      942.17     1068.91    205.16 o 
   6  13  23       22.34     -116.79    116.79 o 
   8  13  23        1.14     -119.60    155.91 o 
   1  14  23      820.70      879.65    311.34 o 
   3  14  23      933.27     2388.12    272.69 o 
   5  14  23      409.03      276.66    348.59 o 
   2  15  23       18.83        4.32     84.64 o 
   6   8  24    50592.28    52830.46    962.08 o 
   8   8  24    59418.41    58079.42   1487.13 o 
   5   9  24       15.03     -153.21    153.21 o 
   7   9  24     1234.82     1037.89    182.28 o 
   4  10  24    73592.31    77606.02   1806.90 o 
   6  10  24    57322.77    55709.08   1037.06 o 
   8  10  24    56618.20    59411.04   1464.64 o 
  10  10  24    43014.40    43757.75   1359.22 o 
   3  11  24        0.24     -108.23    108.23 o 
   5  11  24      323.52      338.99    148.06 o 
   7  11  24     1854.35     1787.48    235.55 o 
   9  11  24      307.91      196.94    177.08 o 
   2  12  24    68794.42    69099.33   1721.86 o 
   4  12  24    61916.34    62091.54   1145.98 o 
   6  12  24    58376.14    59803.43   1143.46 o 
   8  12  24    49939.11    49988.13   1048.52 o 
   3  13  24        8.54     1049.98    416.06 o 
   5  13  24       21.83       -9.43    131.15 o 
   2  14  24    51221.81    51024.71   1522.27 o 
   4  14  24    63849.27    68790.39   1404.90 o 
   8   9  25      904.91      558.60    199.86 o 
   7  10  25     1428.20     1185.65    227.40 o 
   9  10  25       17.86     -152.31    152.31 o 
   6  11  25      399.21      247.39    213.65 o 
   8  11  25       81.29     -161.63    161.63 o 
   5  12  25       74.46     -139.15    139.15 o 
                                                 
